# Supplementary material for: Smartphone dependence and sport participation among Chinese adolescents: chain mediation by self-control and health beliefs and direct-path moderation by interpersonal support
Source: Front Psychol. 2026 Jul 1;17:1876296. doi: 10.3389/fpsyg.2026.1876296 (PMC13368333; doi:10.3389/fpsyg.2026.1876296)
Supplement: Supplementary file 1 [file Table_1.XLSX]

## Sheet: Data
ID	Gender	Grade	Sport Type	School location	Item 1	Item 2	Item 3	Item 4	Item 5	Item 6	Item 7	Item 8	Item 9	Item 10	Item 11	Item 12	Item 13	Item 14	Item 15	Item 16	Item 17	Item 18	Item 19	Item 20	Item 21	Item 22	Item 23	Item 24	Item 25	Item 26	Item 27	Item 28	Item 29	Item 30	Item 31	Item 32	Item 33	Item 34	Item 35	Item 36	Item 37	Item 38	Item 39	Item 40	Item 41	Item 42	Item 43	Item 44	Item 45
1	0	3	3	1	5	3	5	4	3	5	5	4	4	3	4	3	4	3	4	5	4	3	2	3	2	3	2	1	2	1	3	4	3	3	1	1	3	3	4	3	3	2	4	1	3	2	1	3	4
2	0	1	3	0	3	2	2	3	4	2	2	3	4	2	2	4	2	3	3	3	3	5	5	3	1	3	1	3	3	4	4	4	3	4	1	4	2	1	2	1	2	2	3	3	2	3	5	2	2
3	0	1	1	1	3	3	3	3	4	1	3	1	1	1	2	3	2	2	3	4	4	5	3	3	2	2	3	2	1	1	1	3	3	1	3	3	3	1	3	3	2	2	3	3	4	3	3	4	3
4	1	4	3	0	3	1	2	2	3	3	3	3	3	2	2	2	4	3	2	4	4	3	5	3	2	3	2	3	2	4	2	2	4	3	1	3	3	4	3	4	3	2	1	2	2	4	3	3	1
5	0	1	3	0	2	2	2	2	1	2	2	2	2	1	1	1	3	2	2	3	1	2	2	4	3	3	3	3	2	3	3	2	3	3	4	3	2	1	2	3	2	2	3	3	5	4	3	3	5
6	1	1	3	0	4	3	3	4	5	3	3	5	4	2	4	5	5	5	3	5	4	3	2	2	4	5	3	4	4	4	3	5	3	2	2	1	1	1	2	1	2	1	3	1	3	3	3	3	2
7	1	4	2	1	2	2	2	2	2	2	2	1	1	1	1	2	1	2	1	2	2	2	2	2	2	3	1	4	4	4	5	4	5	5	5	5	3	4	5	3	4	4	5	5	4	5	4	4	5
8	1	1	1	1	3	3	3	3	3	2	3	3	3	4	2	4	4	3	3	3	2	5	4	3	3	1	1	1	1	1	3	4	3	1	3	1	4	4	4	3	4	4	5	5	4	4	4	5	5
9	1	3	2	0	2	1	2	3	2	1	1	2	2	3	4	4	2	3	5	3	3	1	1	2	3	2	4	3	3	4	3	3	3	3	4	3	1	3	3	3	3	2	3	4	3	3	3	4	3
10	0	5	3	1	3	2	3	4	4	2	2	1	2	4	1	3	2	2	1	1	2	1	1	1	1	1	2	2	1	2	3	3	2	2	1	1	3	5	5	4	5	5	2	2	3	3	2	3	4
11	0	3	2	1	2	1	2	1	1	1	1	1	1	1	1	1	2	2	2	2	3	2	2	3	1	1	1	2	1	1	3	3	3	3	3	3	5	4	4	5	5	5	3	3	2	2	3	3	2
12	0	1	2	0	3	3	3	3	2	3	4	3	4	5	3	2	3	5	3	3	2	2	4	2	3	2	1	4	3	2	2	1	3	3	3	4	3	1	3	1	3	1	1	2	2	2	3	2	3
13	1	2	2	0	5	4	5	2	4	3	5	2	5	5	2	2	5	4	4	3	2	4	4	2	3	3	2	1	2	1	3	3	3	4	4	3	3	1	3	1	4	2	1	2	1	3	3	3	2
14	1	4	2	1	2	1	1	1	1	1	1	1	1	1	1	2	1	1	2	2	2	2	2	1	2	2	3	4	3	4	4	4	4	3	4	4	4	4	4	4	3	5	4	4	4	4	5	4	5
15	0	5	1	0	3	2	3	3	3	2	4	1	2	1	1	2	2	2	3	1	1	1	2	1	2	1	2	1	3	3	1	3	3	3	3	4	3	3	4	5	4	2	4	3	4	5	4	4	4
16	0	1	2	0	2	2	3	3	2	2	4	1	2	1	1	1	2	2	1	2	1	2	1	1	2	2	2	4	5	4	5	5	4	4	5	5	4	4	3	5	4	5	3	3	4	4	5	3	5
17	1	5	1	1	2	2	1	2	2	2	1	3	4	3	4	3	3	3	5	1	2	1	1	2	2	1	3	5	5	5	5	5	4	4	5	4	3	4	4	3	4	4	5	4	3	4	5	4	5
18	0	4	1	0	1	2	1	1	1	2	1	1	1	1	1	2	2	3	2	3	2	2	1	2	2	1	3	3	3	3	3	3	4	3	4	4	4	5	5	5	4	5	4	2	4	5	4	4	5
19	0	2	2	0	2	2	5	2	4	2	1	4	4	3	4	5	4	3	2	4	5	5	4	3	2	2	3	3	2	3	3	3	1	2	3	2	5	4	5	4	4	5	5	5	4	5	5	5	5
20	0	2	2	0	2	3	2	2	2	2	2	3	3	5	3	5	2	3	3	2	2	3	1	2	1	2	1	4	3	4	3	3	3	4	4	2	3	3	3	3	3	2	3	3	4	3	3	2	3
21	0	3	1	1	1	1	2	1	1	2	1	4	2	2	4	4	2	2	4	2	3	2	4	1	2	3	3	5	4	4	4	3	4	4	5	4	2	4	3	4	2	5	3	4	4	3	3	3	3
22	1	1	1	0	1	1	1	1	1	1	1	1	1	1	1	1	2	1	1	1	2	1	2	1	3	2	3	4	5	5	5	5	5	5	5	4	5	4	4	5	4	5	5	4	4	4	5	5	5
23	1	3	2	0	4	5	4	4	3	4	3	2	4	3	4	5	3	4	5	3	4	5	3	3	3	3	3	1	2	2	1	1	3	2	3	1	3	3	3	3	3	2	3	3	3	4	3	3	3
24	1	2	1	1	3	3	5	4	4	5	3	1	3	2	2	1	2	2	1	4	4	3	3	5	3	1	3	4	4	4	5	4	4	4	5	4	3	3	2	3	3	3	2	2	3	4	3	4	4
25	0	5	2	0	2	3	2	2	2	2	2	1	1	1	1	1	1	1	1	2	2	2	1	1	2	3	3	3	2	3	3	4	4	3	4	4	2	4	3	4	4	4	3	3	3	3	3	3	3
26	1	4	2	0	3	2	3	3	3	3	2	4	4	5	4	5	3	5	5	3	4	5	5	3	2	2	2	1	1	2	3	3	2	3	1	1	4	4	4	4	4	5	1	3	3	3	1	3	3
27	1	3	2	0	3	3	2	3	3	4	3	2	4	3	2	3	5	3	3	3	3	3	3	2	2	2	2	3	4	3	4	4	3	3	3	1	3	4	4	4	3	3	5	5	5	5	4	4	5
28	1	5	1	1	2	5	2	5	2	2	1	3	4	2	1	4	2	3	3	1	3	2	2	1	1	2	1	4	5	5	3	3	3	3	3	1	4	5	5	5	5	5	3	5	4	4	5	4	5
29	1	3	2	0	5	3	5	4	4	3	3	3	2	2	3	3	4	4	5	3	4	5	2	2	3	3	2	3	1	1	3	3	3	5	3	5	3	4	4	3	4	3	3	4	3	4	5	3	2
30	0	4	3	0	1	2	1	1	1	1	1	1	1	1	1	2	1	1	2	1	1	2	1	1	1	1	1	3	4	3	3	3	5	4	5	5	4	3	5	3	4	4	5	4	3	5	5	4	5
31	1	3	1	1	2	2	1	4	2	3	3	2	4	4	4	2	3	3	3	1	1	1	1	1	3	3	3	3	4	3	4	4	3	3	4	4	3	3	4	3	3	5	4	5	5	5	5	5	5
32	1	3	2	0	2	1	2	2	2	3	2	1	1	1	2	1	1	2	1	2	2	2	2	3	2	1	1	3	4	3	1	3	4	4	3	3	4	4	5	5	4	5	4	5	4	5	4	5	5
33	1	5	1	1	2	3	3	3	2	2	2	2	4	2	2	2	1	3	4	2	4	4	3	3	3	5	5	3	5	4	5	5	5	5	5	4	4	4	5	4	4	3	4	4	5	4	5	5	5
34	0	4	1	1	2	1	2	2	1	1	2	3	3	2	3	2	3	3	3	1	1	2	2	2	2	2	2	2	1	3	4	3	3	3	3	4	3	4	3	3	4	4	3	4	3	4	3	3	3
35	1	5	1	1	2	1	1	3	1	2	2	2	2	1	1	1	1	2	1	1	1	2	2	2	3	1	2	4	5	4	4	4	4	3	4	5	4	5	5	5	5	5	5	5	5	4	5	5	5
36	0	2	2	1	5	3	5	4	5	3	4	3	5	5	3	2	3	2	3	2	2	3	2	2	4	3	3	2	3	2	4	4	3	4	5	3	5	5	5	5	5	5	4	5	5	4	5	3	5
37	0	2	2	0	3	2	2	2	2	2	1	2	1	2	3	3	3	3	2	2	3	3	3	3	1	1	1	4	3	4	3	3	1	1	2	1	3	1	2	2	1	2	3	3	2	2	2	3	3
38	1	5	1	1	4	2	2	5	4	2	4	1	3	2	3	3	5	5	2	1	1	2	2	2	2	1	1	2	2	1	3	3	2	1	3	3	3	3	2	1	3	1	3	2	3	3	3	4	4
39	1	2	2	0	5	4	4	4	3	3	3	4	2	3	2	2	2	5	2	2	2	1	2	2	3	3	3	3	3	3	4	3	4	4	3	3	3	4	2	3	3	2	5	3	3	4	3	3	4
40	0	3	2	1	1	1	1	1	1	1	1	1	1	3	1	2	1	2	2	2	2	3	2	2	2	3	3	4	5	5	4	4	4	5	5	4	4	5	4	5	5	5	5	5	4	5	5	4	5
41	1	4	2	1	3	3	2	3	2	2	2	1	3	2	2	2	2	2	1	1	1	2	2	1	2	2	3	2	3	3	2	3	4	3	3	3	4	4	4	4	4	5	4	4	3	3	2	4	2
42	1	4	2	1	2	1	2	2	2	2	1	3	4	2	2	4	3	2	2	2	3	3	3	5	2	1	1	5	4	4	5	5	3	3	3	1	4	4	5	4	5	4	4	4	4	5	5	4	5
43	1	3	2	0	4	2	2	3	3	2	2	4	2	2	4	3	2	3	4	2	3	2	2	3	1	2	2	3	2	3	3	3	3	3	3	3	3	3	2	3	3	3	3	3	3	3	3	3	4
44	1	3	2	1	3	3	2	3	5	3	3	2	4	2	3	2	2	5	3	4	3	3	4	5	4	5	3	3	2	4	4	2	3	1	3	2	3	3	3	3	2	3	2	3	3	2	2	3	3
45	0	5	2	0	2	2	2	2	2	2	1	1	2	1	1	1	2	2	2	1	1	1	1	1	1	1	1	5	4	5	4	4	5	4	4	4	4	4	5	5	4	5	4	5	3	5	4	5	5
46	1	4	1	0	2	3	3	2	2	2	1	1	2	1	1	2	2	2	3	3	2	5	2	3	2	2	2	4	4	4	2	1	3	3	3	3	3	3	3	1	3	4	5	5	5	4	5	4	5
47	0	3	2	1	3	3	2	4	4	4	3	4	2	4	4	5	3	4	4	5	4	5	4	4	3	3	5	5	5	5	4	5	4	3	3	5	5	4	5	4	4	5	1	3	2	2	3	4	3
48	1	3	1	0	2	2	1	2	1	2	3	2	3	2	2	1	1	1	2	2	2	1	1	1	1	2	2	3	1	1	4	4	4	5	4	3	5	4	4	4	4	5	4	5	4	4	5	5	5
49	1	5	1	0	2	3	3	3	3	3	4	3	2	3	2	3	1	2	3	2	1	2	2	2	1	2	2	4	4	4	4	2	4	5	4	4	4	4	5	5	4	4	3	4	5	5	5	5	5
50	1	3	2	1	2	2	2	1	3	2	1	1	1	1	1	2	2	1	1	2	3	1	2	2	2	3	5	5	4	5	4	3	4	4	4	3	4	3	5	4	4	3	5	5	3	5	5	5	5
51	1	1	2	1	4	4	3	2	4	3	4	3	3	3	3	2	3	3	3	3	2	2	3	1	3	3	3	3	2	3	1	2	3	3	3	3	3	3	3	1	3	2	1	2	2	4	3	4	3
52	0	3	2	0	5	3	3	4	4	4	4	4	4	4	5	5	5	4	3	4	2	4	5	2	3	3	4	3	3	1	1	3	4	4	4	4	1	3	2	2	3	1	3	2	2	4	2	3	3
53	0	4	3	1	1	2	1	2	1	2	1	1	1	1	1	1	1	1	1	1	1	2	1	2	1	2	2	4	4	4	4	5	3	4	4	4	5	5	4	5	5	5	4	5	3	4	5	5	5
54	0	2	2	0	1	2	1	1	1	2	2	2	2	3	2	2	2	3	3	3	3	2	2	3	1	1	1	2	2	2	4	3	4	1	3	4	3	3	4	4	4	3	1	2	2	2	3	3	3
55	0	2	2	1	3	2	3	3	3	3	2	1	3	2	1	1	2	1	1	2	1	3	3	1	3	1	3	3	4	3	4	5	3	3	4	4	4	4	5	5	5	5	4	3	4	4	5	5	5
56	1	3	1	1	5	2	5	2	3	2	3	4	4	3	4	4	5	5	5	5	3	5	3	3	5	5	2	3	3	2	3	3	3	3	3	2	4	4	4	4	4	5	2	1	1	2	3	2	3
57	1	5	2	0	1	1	1	1	1	1	1	1	1	1	1	1	1	2	1	4	3	5	3	3	2	2	3	4	4	3	4	5	4	5	4	4	3	3	3	1	3	3	3	4	3	2	3	3	5
58	1	1	2	0	4	4	3	4	5	5	5	2	2	2	3	2	2	2	2	3	4	3	4	4	3	5	4	5	5	5	1	3	3	3	4	3	3	4	5	5	4	3	3	5	4	4	5	4	5
59	0	2	1	0	3	2	4	1	2	3	2	2	1	1	2	4	3	2	1	2	2	3	3	3	3	4	5	3	1	1	4	4	3	2	3	3	3	3	4	3	3	4	4	4	5	4	5	4	5
60	0	4	2	1	4	2	4	5	3	4	2	3	4	2	4	3	2	5	3	3	4	3	4	3	3	3	3	4	4	4	5	5	3	3	4	4	3	3	4	4	3	3	3	2	2	2	4	3	3
61	0	3	2	0	5	3	4	5	4	3	5	1	2	1	2	2	3	2	2	3	4	5	3	3	5	3	5	3	1	3	3	1	3	3	1	3	5	4	4	5	5	5	4	3	4	4	5	5	5
62	1	2	2	1	3	2	1	2	1	2	2	1	2	1	1	1	2	1	2	3	2	3	2	2	1	3	1	5	4	5	4	5	1	3	4	3	4	4	4	4	4	3	2	4	3	4	5	3	3
63	0	2	1	1	3	4	3	2	5	2	2	2	3	5	2	5	4	3	4	2	3	3	4	3	4	3	3	3	3	3	1	3	3	4	3	3	3	2	3	2	3	2	3	2	2	3	5	3	2
64	0	1	1	1	5	5	5	4	4	5	5	4	4	4	3	3	5	3	3	3	3	5	5	4	5	5	3	4	4	4	3	3	1	2	1	1	5	4	4	5	5	5	3	2	1	1	3	3	2
65	1	2	1	0	1	2	1	2	2	1	2	1	2	3	1	2	2	3	3	5	3	3	4	3	2	3	2	2	3	3	1	3	3	3	2	4	1	4	3	3	4	4	2	2	3	4	2	3	2
66	0	5	2	0	1	2	2	2	1	3	3	1	2	1	2	1	1	3	3	2	1	2	2	1	1	1	1	5	5	4	4	5	5	5	5	5	3	4	5	5	5	4	4	4	3	5	3	4	5
67	1	4	3	1	1	1	2	1	1	1	2	2	2	1	2	2	1	2	2	1	2	2	1	1	1	2	1	5	4	5	3	3	4	4	5	4	3	4	3	3	3	3	3	3	3	2	5	3	1
68	0	1	1	0	3	2	4	3	3	2	3	2	4	3	3	4	3	3	3	3	3	5	5	5	3	5	5	1	1	2	3	3	3	3	3	4	4	4	5	5	5	5	3	2	4	3	2	3	3
69	1	5	2	1	2	1	1	1	1	2	1	1	2	1	2	1	1	1	2	1	1	1	1	1	1	3	2	5	5	4	3	3	4	3	5	4	4	4	3	5	3	4	3	3	3	2	5	3	3
70	1	5	2	1	2	4	3	4	2	4	2	1	1	1	1	1	1	1	1	1	1	2	1	1	1	2	1	4	4	3	1	3	5	4	4	4	3	4	3	3	4	3	3	3	3	3	5	4	4
71	0	5	2	1	2	2	2	1	1	1	1	2	1	2	2	4	5	3	3	2	2	2	2	3	1	2	1	4	2	3	3	3	4	4	3	2	3	1	4	3	2	4	2	4	3	2	3	3	2
72	1	5	2	0	1	2	1	1	1	1	1	2	1	2	1	2	1	2	1	2	1	1	1	3	1	3	2	5	5	4	4	5	4	5	4	4	4	4	3	3	3	4	1	4	3	4	5	3	2
73	0	2	1	1	3	3	3	4	4	3	1	2	3	4	3	5	3	3	2	2	5	5	4	3	2	2	3	4	2	3	3	3	3	1	3	3	3	4	2	3	4	2	2	2	3	2	1	3	5
74	1	4	2	1	2	2	2	4	2	2	2	4	3	2	2	4	4	2	3	3	4	3	3	5	2	3	3	4	5	5	4	4	5	5	5	4	5	5	5	4	5	5	5	4	5	5	4	4	5
75	0	4	2	1	1	2	1	1	1	2	1	2	2	2	3	1	2	3	3	2	3	3	2	3	2	2	2	3	3	2	3	2	3	3	1	1	3	4	2	3	1	3	2	3	2	2	2	3	2
76	1	3	2	1	2	2	1	2	1	1	1	4	2	1	2	1	1	2	2	1	2	2	1	2	2	1	1	3	4	4	3	3	4	4	5	4	5	4	4	5	4	5	3	4	3	3	4	3	2
77	0	2	2	0	4	3	5	4	2	2	2	4	4	2	2	3	5	3	3	3	3	5	2	3	5	4	5	2	2	3	3	2	2	4	3	3	3	3	4	3	4	4	1	2	3	2	1	3	2
78	0	3	2	1	4	5	3	3	3	2	3	4	4	4	4	4	4	5	3	1	3	2	2	2	2	2	1	2	2	2	3	3	3	4	3	3	3	1	2	1	3	1	3	3	3	4	1	3	5
79	0	3	2	0	3	3	2	3	5	3	2	2	2	2	2	3	4	3	3	3	4	3	2	1	3	3	4	3	3	2	3	3	3	3	4	5	3	4	4	5	4	4	2	1	1	3	3	3	3
80	1	1	2	0	2	3	1	1	1	2	2	2	2	2	1	1	1	3	3	1	1	2	1	1	2	2	3	4	4	4	4	3	3	3	3	4	1	3	2	3	3	3	5	4	5	4	4	3	5
81	0	2	2	0	1	1	2	1	1	1	1	1	1	1	1	1	1	1	2	2	2	1	1	1	1	1	1	5	5	5	4	5	4	3	4	4	5	4	4	4	3	5	2	3	3	2	2	3	2
82	1	4	2	0	2	2	2	2	1	2	2	4	5	2	3	3	2	5	3	2	2	3	4	2	2	3	3	4	4	4	3	4	4	5	5	4	3	2	3	4	4	3	2	3	4	3	3	3	1
83	0	3	2	0	5	5	3	3	5	5	4	4	4	2	1	3	1	3	3	1	1	1	2	2	3	3	2	4	4	4	4	4	3	3	3	3	4	4	5	4	4	5	5	4	3	4	5	5	4
84	1	2	2	1	4	3	4	5	3	4	2	5	4	2	4	4	4	5	5	3	5	5	5	4	3	4	5	4	3	4	3	4	3	1	3	4	2	3	4	2	4	3	3	1	3	2	3	2	2
85	1	3	2	1	2	3	2	3	2	3	4	3	2	3	2	3	3	2	3	2	1	1	1	1	2	3	3	5	5	5	5	5	3	4	3	4	4	5	4	5	4	5	5	5	4	5	5	5	5
86	1	1	1	1	5	4	5	5	4	5	5	2	2	3	3	2	4	5	4	5	3	2	2	3	5	3	4	4	3	3	3	4	3	3	5	3	3	4	4	4	4	5	4	5	4	5	5	4	5
87	1	5	1	1	2	4	4	4	3	4	2	4	2	3	3	4	2	2	2	3	4	2	5	3	2	2	5	2	2	1	4	3	3	3	3	4	3	3	3	2	3	2	3	4	3	2	3	4	3
88	1	3	2	1	3	2	3	4	1	2	3	3	4	3	3	4	3	3	2	2	2	4	3	2	3	3	4	3	4	4	4	3	4	5	5	5	1	2	2	4	2	2	2	2	4	3	3	3	2
89	1	1	1	0	3	2	3	2	4	3	3	3	4	4	4	4	3	3	4	3	3	1	2	2	4	4	3	4	2	3	3	3	1	1	2	1	3	1	2	3	3	1	3	2	3	5	2	4	3
90	1	5	1	0	2	2	1	1	1	2	2	1	1	1	1	1	1	1	1	1	1	2	1	1	2	1	1	5	5	5	3	5	4	3	4	4	5	4	4	4	4	5	5	4	4	3	5	4	5
91	0	3	2	0	3	3	1	3	3	1	3	2	2	5	4	3	4	5	5	4	4	3	3	5	3	4	3	4	4	3	2	3	4	4	3	3	3	3	3	3	4	3	4	2	3	4	1	4	2
92	0	5	1	1	2	2	3	2	3	2	3	5	3	3	2	4	4	5	4	3	3	2	2	2	3	3	4	3	3	3	3	3	3	3	4	3	4	4	4	5	5	4	3	3	5	4	5	4	5
93	0	3	2	1	2	1	1	2	1	2	2	2	2	2	1	2	3	2	2	2	2	2	2	1	2	3	4	3	3	3	3	3	3	3	4	3	4	5	4	4	4	5	4	3	3	3	3	5	5
94	0	3	2	0	1	2	2	2	1	1	1	2	2	1	1	1	4	3	3	1	2	2	2	2	1	2	1	3	4	4	3	4	4	3	4	5	3	3	4	3	2	2	2	2	3	2	1	3	3
95	0	1	1	1	1	2	1	1	1	2	1	3	2	3	2	5	3	4	3	2	3	2	2	3	3	3	3	4	4	4	3	5	5	5	4	4	4	3	4	4	3	5	2	3	3	3	3	3	5
96	1	4	2	0	4	4	4	5	4	4	5	1	1	2	1	1	2	2	1	4	4	5	4	2	2	2	3	3	3	3	3	3	5	4	5	5	2	1	3	2	3	2	3	2	3	4	3	2	4
97	1	2	1	1	2	1	1	1	1	1	1	1	1	1	1	1	1	1	1	2	2	2	3	3	3	3	3	5	5	5	5	5	5	5	5	5	4	5	5	5	5	5	5	4	5	5	5	5	5
98	1	1	1	1	1	1	1	1	1	1	2	3	4	3	3	2	4	3	3	2	1	2	2	2	3	3	2	5	4	5	4	3	3	3	4	4	4	3	2	3	3	2	3	2	3	4	5	2	3
99	1	3	2	1	4	3	4	4	3	3	3	4	4	4	4	5	2	5	3	3	2	2	2	1	2	2	2	3	2	3	3	3	3	3	4	3	3	3	3	2	2	5	4	3	3	2	3	3	1
100	1	4	2	0	2	2	2	2	2	2	1	5	3	2	4	4	3	3	4	2	2	1	3	1	3	3	3	5	4	4	4	5	2	2	3	1	3	4	3	3	4	4	3	4	2	3	3	3	3
101	1	1	1	0	4	2	2	2	2	4	4	3	5	5	2	5	4	3	3	4	3	3	3	3	4	4	3	1	2	3	3	1	4	4	4	3	2	3	1	2	2	3	3	2	3	2	3	5	2
102	1	3	2	0	3	5	3	2	3	2	3	3	2	1	2	3	2	2	2	4	3	4	4	2	2	5	3	5	4	4	2	5	5	4	5	4	3	4	2	4	2	5	3	4	4	3	5	4	5
103	0	2	1	0	5	2	3	3	5	3	3	4	1	1	2	2	4	3	1	2	2	3	2	3	3	1	1	1	2	3	3	3	3	1	3	2	1	3	4	1	2	3	1	2	2	2	1	2	2
104	1	3	2	1	2	1	2	1	3	1	3	2	3	3	2	3	3	2	3	3	1	1	1	1	3	3	2	4	3	3	5	5	3	2	3	3	4	4	5	5	4	5	4	5	4	4	5	4	5
105	0	2	1	1	3	4	4	3	4	5	5	2	2	3	1	2	2	2	3	1	1	2	2	1	2	1	1	3	2	1	1	1	3	1	3	1	4	4	2	4	4	3	4	4	4	4	3	5	4
106	0	5	1	1	2	2	3	2	4	2	4	2	2	2	3	1	2	2	2	3	3	2	2	2	2	1	1	5	4	5	3	3	4	4	3	4	3	4	3	3	4	4	3	2	3	3	5	3	4
107	0	2	2	0	2	2	1	1	1	1	2	2	4	2	3	2	4	3	2	2	2	2	1	1	2	1	1	3	3	3	4	3	3	4	3	3	2	2	2	2	3	3	1	3	1	2	3	3	1
108	1	2	2	1	2	1	2	1	1	1	1	2	2	1	2	1	2	3	2	3	3	2	2	3	2	3	3	5	4	4	4	4	4	5	5	4	4	3	5	5	4	4	5	4	5	4	5	4	5
109	1	2	2	1	3	2	3	3	4	2	3	2	1	1	1	2	4	3	2	4	4	4	5	4	3	3	5	1	1	1	4	4	4	4	3	4	3	3	2	1	2	1	3	2	3	3	2	3	3
110	0	4	2	0	3	2	4	2	2	2	2	1	4	2	2	2	2	4	4	2	2	2	1	2	1	1	1	2	3	2	4	3	3	3	2	1	3	3	4	4	3	3	1	2	3	2	1	3	3
111	0	4	2	1	2	2	1	2	1	1	2	1	1	1	1	1	1	2	1	2	1	2	3	2	1	1	2	4	5	4	3	3	3	3	3	4	1	1	4	1	2	2	2	2	3	2	1	3	3
112	0	4	2	0	3	3	3	3	3	3	3	3	3	2	2	2	2	2	3	3	3	3	2	3	2	2	2	1	1	1	1	3	2	3	3	1	4	4	4	5	4	5	3	4	4	3	5	3	3
113	0	3	1	1	2	4	4	3	2	3	3	1	2	2	2	3	2	3	1	3	2	3	3	4	2	3	5	5	4	3	4	3	3	3	3	3	1	3	3	1	1	1	2	3	4	3	2	2	2
114	0	3	2	0	2	2	2	1	2	1	1	4	2	2	4	3	4	3	4	3	4	2	4	2	3	3	2	5	5	5	5	4	4	3	5	5	3	4	3	4	4	2	4	3	5	5	4	4	3
115	1	3	1	0	2	1	2	1	1	1	1	1	1	2	1	1	2	2	2	1	1	2	1	1	1	1	2	5	5	5	4	5	3	3	4	4	4	1	3	1	2	4	2	3	2	3	4	4	3
116	1	3	2	1	3	2	2	2	2	4	2	2	4	2	4	2	2	3	2	3	3	5	3	3	2	3	3	3	4	4	5	4	3	2	3	1	2	3	4	3	2	3	3	1	2	2	2	2	3
117	0	3	2	1	2	1	2	1	2	2	1	4	4	3	3	3	3	3	3	2	2	3	2	1	1	1	1	4	4	4	3	3	3	4	4	3	5	3	3	4	4	5	3	4	3	2	3	5	5
118	1	3	2	0	2	2	2	1	1	1	2	1	2	1	2	1	2	1	3	1	1	1	1	1	3	1	1	5	4	5	4	4	5	5	5	4	5	4	5	5	5	5	5	5	5	5	5	5	5
119	0	2	2	0	4	4	4	3	3	4	5	1	1	2	2	2	3	3	2	2	2	3	3	5	2	3	2	3	4	3	4	3	5	4	4	4	3	3	3	3	4	4	3	5	3	5	5	4	5
120	0	5	1	1	1	1	1	1	1	2	1	3	3	2	3	3	2	5	2	1	2	2	1	1	2	1	2	5	5	4	5	4	5	5	5	5	4	4	4	2	3	4	4	5	3	5	5	5	5
121	0	1	2	0	2	1	1	4	2	3	1	2	2	2	3	3	3	2	4	3	3	3	4	3	3	1	2	3	2	2	3	1	3	4	3	2	3	4	2	3	3	3	5	3	3	4	5	3	4
122	1	4	2	1	2	2	1	2	1	1	2	1	2	1	1	1	1	1	2	1	2	1	2	1	2	1	1	5	5	5	4	4	3	4	3	3	4	5	5	5	4	4	3	3	4	4	3	3	5
123	1	1	2	0	2	2	3	3	3	1	2	3	4	3	4	4	2	3	5	2	4	3	3	3	5	3	3	5	5	5	4	5	4	4	4	4	4	5	5	5	4	5	4	4	4	3	3	4	4
124	1	4	2	0	2	2	2	2	1	2	2	1	1	1	1	1	1	2	2	3	3	3	4	3	2	2	1	4	4	4	4	4	3	3	3	3	3	3	3	3	2	2	3	2	3	4	3	4	3
125	0	3	2	0	1	1	2	2	1	1	1	1	2	1	2	2	1	3	2	2	2	3	2	2	2	1	1	3	3	2	3	3	4	4	4	4	4	4	4	4	5	5	5	4	4	4	5	4	3
126	1	3	2	1	2	1	2	2	1	1	1	2	1	1	1	2	1	1	2	1	1	1	1	1	3	3	3	3	2	1	1	3	3	4	4	4	5	4	4	5	5	5	5	4	3	5	5	5	5
127	0	1	2	0	4	3	2	3	4	3	4	1	1	2	2	2	2	2	3	2	2	3	3	3	3	3	3	5	5	5	5	4	3	3	3	4	4	4	3	3	4	3	5	4	5	4	5	4	5
128	0	5	1	1	2	2	1	1	2	3	4	2	1	2	1	1	2	2	3	5	3	3	4	3	3	3	2	4	4	4	3	5	3	3	4	4	3	4	4	4	4	4	4	3	3	4	3	3	2
129	0	5	1	1	3	1	2	2	3	3	2	1	2	2	2	2	1	2	1	1	1	1	1	1	2	2	1	5	4	4	1	3	4	4	5	5	4	3	4	3	3	5	4	5	4	3	4	4	4
130	0	4	2	0	4	4	3	4	4	3	4	4	4	4	3	5	3	3	5	3	2	3	2	3	2	2	1	3	1	3	2	3	1	1	1	1	3	1	3	3	3	4	2	2	4	2	1	3	4
131	0	2	2	0	3	1	2	2	3	2	1	3	4	3	3	5	4	5	4	2	3	3	3	3	5	3	5	5	5	5	4	5	4	4	3	3	4	3	3	3	2	4	4	5	4	4	5	4	5
132	1	3	2	0	2	2	2	2	1	2	2	2	2	1	1	1	2	2	2	1	2	2	2	1	2	3	2	5	5	5	4	3	4	5	5	5	4	3	3	4	4	3	5	5	5	5	5	4	5
133	0	4	1	0	3	2	3	3	2	2	2	2	2	2	1	1	1	2	2	2	2	3	2	1	2	3	3	4	4	4	3	3	3	3	3	3	4	4	4	3	3	4	3	4	3	2	5	4	5
134	0	5	2	1	1	2	2	1	2	1	2	1	1	1	1	1	2	2	1	2	3	2	2	3	2	2	2	3	4	4	3	4	4	4	4	4	3	5	5	5	5	5	2	1	3	4	1	4	3
135	0	4	1	0	4	3	3	3	3	5	5	3	4	4	4	4	4	4	4	4	3	5	4	4	2	5	5	3	3	3	3	3	3	4	4	3	4	3	5	4	4	4	3	3	5	2	4	3	3
136	1	1	1	1	4	4	3	3	5	4	5	2	4	5	4	5	2	5	3	4	3	3	5	3	5	5	3	4	3	4	3	1	3	4	4	4	1	2	2	1	1	1	2	3	3	2	1	2	3
137	0	3	2	1	2	3	2	4	2	1	3	1	2	3	1	2	1	3	2	1	1	1	2	1	1	2	1	3	4	4	3	3	3	3	4	3	4	5	5	5	5	5	5	3	5	4	1	4	4
138	1	5	1	0	3	2	2	2	1	3	2	2	2	2	2	2	1	3	2	1	2	2	1	1	2	2	1	4	4	4	4	5	3	4	4	4	3	4	3	5	5	4	5	4	4	5	5	5	3
139	0	5	1	1	2	2	2	2	3	2	2	4	5	5	3	4	4	3	3	2	3	2	2	2	3	3	4	3	4	3	3	3	3	3	4	4	2	3	2	3	2	2	3	3	3	4	3	4	3
140	0	3	2	1	2	2	2	2	1	3	1	2	3	2	1	3	1	3	2	2	2	2	1	2	2	3	2	4	3	4	3	1	3	4	4	4	1	1	3	2	3	2	4	2	4	4	2	3	2
141	1	2	2	0	4	3	5	3	5	4	4	3	3	3	3	2	4	5	2	3	3	3	2	3	3	4	4	3	2	1	2	3	4	3	4	4	5	4	4	4	4	4	3	3	4	3	3	4	4
142	1	4	1	0	2	3	2	2	2	2	3	1	2	2	2	2	1	1	2	2	1	2	2	1	1	2	1	4	4	4	3	4	3	4	5	3	4	3	4	5	4	5	5	3	5	4	5	4	5
143	1	4	2	1	5	4	3	5	5	3	4	1	1	1	1	1	1	2	1	3	3	2	2	2	1	2	1	4	4	3	4	4	2	3	1	2	3	5	4	3	3	3	5	3	5	5	5	5	5
144	0	2	2	0	1	1	1	1	2	1	1	1	2	2	1	2	1	1	1	1	3	1	1	1	2	1	1	5	5	5	5	5	5	4	5	5	3	4	5	4	4	4	4	4	5	5	5	4	4
145	1	3	2	0	1	2	2	1	1	1	2	2	2	1	1	1	1	1	1	1	1	1	2	1	2	1	1	3	4	3	4	4	5	5	3	4	3	4	3	4	3	4	3	4	5	4	4	3	4
146	0	2	2	0	2	1	1	1	1	2	1	2	2	1	2	4	2	2	3	2	2	3	2	3	2	3	2	4	3	3	3	3	5	4	4	4	4	4	3	3	3	1	5	5	5	5	5	5	5
147	0	4	2	1	1	1	1	1	2	1	1	1	1	1	1	1	1	1	1	1	1	1	1	1	1	2	1	5	4	5	4	4	4	4	4	5	5	5	5	5	4	5	5	4	5	5	5	4	5
148	1	3	2	1	5	3	2	2	3	3	3	3	4	4	4	4	4	2	5	5	2	3	2	3	3	4	5	4	3	3	4	5	2	3	1	2	1	1	2	2	2	2	3	1	2	2	2	3	3
149	1	5	2	0	2	1	1	1	1	1	1	1	1	1	1	1	1	1	2	1	2	1	1	1	1	1	1	2	3	3	3	3	4	4	4	4	1	3	3	2	3	3	3	2	3	2	1	3	2
150	0	5	1	0	4	5	3	3	2	3	3	2	2	1	2	1	2	2	3	1	1	1	1	1	2	3	1	4	4	4	3	3	4	4	4	4	5	5	4	4	5	5	5	5	5	5	5	5	5
151	1	2	2	0	4	3	2	2	2	3	1	2	2	2	2	5	1	3	2	2	1	1	1	1	2	1	3	3	4	2	5	5	4	4	4	5	5	4	4	5	5	5	5	5	5	5	5	5	5
152	0	2	1	1	2	3	2	2	3	2	3	1	1	2	2	1	1	1	2	3	3	5	3	3	2	1	1	3	4	3	4	4	4	3	3	4	3	3	3	1	2	2	4	3	3	2	5	3	2
153	1	3	2	0	5	3	4	5	4	3	5	3	4	3	4	2	3	5	2	3	2	3	4	3	5	3	3	4	3	4	4	4	1	1	2	1	2	3	3	3	1	2	3	3	3	3	3	3	2
154	0	2	1	0	2	1	2	1	1	2	1	2	1	1	1	1	1	1	1	2	2	1	2	1	2	3	2	4	4	4	5	4	5	4	5	5	4	4	5	5	5	5	4	5	4	5	5	5	5
155	1	4	1	0	3	3	3	3	3	3	1	2	2	1	4	5	1	4	2	3	2	2	3	4	2	2	3	4	4	3	3	3	3	3	3	2	3	4	4	3	4	4	3	2	3	2	1	3	3
156	1	3	1	0	5	3	4	3	3	4	2	4	4	3	5	5	5	4	3	4	3	2	3	3	5	5	5	5	5	5	3	3	5	4	5	4	3	4	5	4	5	5	4	2	3	3	3	4	3
157	0	4	2	0	2	2	4	2	3	2	4	2	3	2	2	2	2	3	2	3	2	2	2	3	2	3	3	4	3	4	1	3	4	4	4	3	2	2	3	2	2	1	2	3	3	4	2	3	3
158	1	2	2	0	2	2	2	2	3	2	2	2	3	2	2	3	4	3	3	3	3	3	4	3	4	4	4	4	4	4	3	2	4	5	5	4	1	4	3	5	4	4	4	4	4	4	5	2	4
159	1	3	2	1	2	2	1	2	2	1	2	2	1	2	1	2	3	3	1	2	1	2	1	2	1	1	1	5	5	5	3	3	4	4	4	5	3	1	3	3	2	4	4	5	5	4	5	4	5
160	0	3	2	0	3	3	3	4	2	4	4	2	2	4	2	4	2	5	4	3	3	3	5	4	3	3	3	4	3	2	4	4	1	3	1	2	4	4	5	4	4	4	2	2	3	2	1	3	3
161	0	3	2	0	5	3	2	3	4	4	3	4	5	5	4	4	4	3	3	3	3	2	2	3	5	5	3	3	3	3	3	4	4	4	4	4	4	4	4	4	4	5	4	4	3	2	4	4	5
162	1	4	1	0	5	5	4	4	4	4	5	1	1	1	1	1	1	3	3	5	3	3	4	4	5	2	2	4	3	3	3	3	4	5	5	5	5	5	5	5	5	5	4	4	3	4	4	5	4
163	0	1	2	0	4	4	4	4	5	3	3	5	4	5	3	5	3	3	3	3	4	4	4	3	3	3	5	2	2	3	4	4	3	3	3	4	3	3	3	1	1	2	5	5	4	5	5	5	5
164	0	1	2	1	2	1	2	1	1	1	1	1	1	1	2	1	1	2	2	3	3	3	2	2	2	2	2	4	4	4	3	2	1	3	1	3	4	3	4	3	3	5	3	3	2	2	3	3	3
165	1	2	2	0	2	2	2	2	3	4	3	3	1	1	3	1	1	1	2	2	2	2	2	2	1	1	2	4	3	3	5	5	3	3	3	3	4	4	5	5	5	5	3	5	3	4	3	4	4
166	1	3	2	0	4	3	5	4	3	3	5	3	3	3	2	2	5	4	3	2	4	3	4	3	3	3	3	1	1	2	1	1	3	3	1	2	3	3	1	3	3	3	4	3	3	3	3	3	3
167	0	4	1	1	1	1	2	1	1	2	1	2	3	2	2	1	2	3	2	1	2	2	2	5	3	3	2	5	4	5	4	4	5	5	5	5	3	4	4	4	4	4	4	5	5	5	5	4	5
168	1	4	2	1	1	1	2	2	1	2	1	2	1	1	1	2	1	1	1	1	1	1	2	2	3	2	2	5	5	5	4	4	4	4	5	5	3	3	4	3	2	3	3	3	4	4	4	5	5
169	0	2	1	0	3	2	2	2	2	2	3	2	1	1	1	1	2	2	3	2	2	2	2	2	2	1	3	5	4	4	1	1	3	3	3	3	1	3	3	1	3	1	4	3	4	4	1	4	3
170	0	3	2	0	3	2	2	4	1	2	3	3	2	2	2	3	1	3	1	3	3	3	2	3	3	3	3	3	1	2	5	4	3	3	3	4	3	3	3	3	1	2	3	4	4	4	5	3	2
171	1	3	2	0	5	5	3	4	4	3	5	1	1	1	1	1	1	2	1	1	1	1	2	2	1	1	2	4	3	3	3	3	3	3	3	3	3	2	1	2	2	1	3	2	3	3	3	3	3
172	0	1	2	1	5	3	5	4	3	4	5	2	2	1	2	1	2	2	2	1	2	1	1	1	3	2	2	1	2	2	3	3	3	3	3	3	4	4	4	4	3	3	1	3	3	2	3	4	2
173	0	1	2	1	4	3	3	3	4	3	4	4	3	2	2	3	3	4	5	2	2	3	2	2	2	3	2	5	5	5	4	4	5	5	4	4	4	3	3	4	4	4	4	4	4	2	4	3	5
174	0	2	1	1	4	5	5	4	5	5	5	4	3	3	4	3	3	3	4	3	2	3	3	3	3	4	3	1	1	2	1	1	5	3	5	4	3	1	3	3	2	2	2	1	3	2	2	3	2
175	0	3	1	1	3	3	5	2	3	3	2	2	2	1	3	2	3	3	3	2	4	5	2	2	3	4	3	4	3	2	3	3	3	3	4	3	4	3	4	4	3	3	3	2	3	2	5	3	5
176	0	4	2	1	2	3	2	3	3	3	2	2	2	1	1	2	2	3	2	1	1	1	1	1	2	3	2	5	5	5	5	5	4	4	5	5	3	4	5	4	5	5	5	4	3	5	5	5	5
177	0	3	2	0	2	2	1	1	1	1	1	1	1	1	1	2	1	2	2	1	2	2	1	1	2	1	2	5	4	4	5	5	4	4	4	5	4	4	5	5	5	4	5	4	5	5	5	5	5
178	1	2	2	0	3	2	2	2	3	2	5	5	4	5	4	5	4	5	5	5	3	2	5	3	5	5	5	2	2	2	1	1	3	2	3	3	4	3	1	3	5	2	3	4	4	4	3	3	5
179	0	3	2	0	2	2	3	4	2	3	4	4	4	3	4	2	3	3	3	5	3	3	4	3	4	3	3	5	4	4	3	1	3	4	4	3	3	5	3	4	4	4	3	3	3	5	4	3	3
180	0	2	1	0	2	1	1	2	1	1	1	1	1	1	2	1	1	1	1	1	1	1	2	1	1	1	1	3	2	3	3	4	3	3	3	4	5	5	5	5	5	5	3	5	3	4	5	5	3
181	0	4	1	0	5	2	3	1	2	2	3	3	2	4	4	2	3	2	3	3	4	3	4	3	3	3	3	3	2	3	3	3	4	3	4	5	3	5	4	4	5	5	3	3	3	3	2	3	5
182	1	2	2	0	1	1	2	2	1	1	1	1	2	1	2	2	1	2	1	1	1	1	2	2	2	1	1	5	5	4	5	5	4	5	5	4	4	3	4	5	4	4	2	3	2	2	4	3	3
183	0	1	1	1	3	3	4	3	4	4	3	4	4	5	4	4	5	3	4	5	3	2	5	3	2	4	2	3	3	3	4	4	3	4	3	4	3	4	5	3	3	4	1	2	3	2	2	2	3
184	1	5	1	0	2	1	2	2	1	2	3	2	1	3	1	1	1	3	3	2	2	2	1	2	3	3	4	4	4	3	1	1	4	3	4	5	2	3	4	3	3	4	4	5	5	5	5	4	4
185	0	4	1	0	5	4	4	5	5	4	5	3	4	4	4	4	2	3	3	2	3	2	2	2	2	3	5	4	4	4	3	1	4	4	4	5	4	4	3	5	4	5	2	4	3	3	4	3	4
186	1	1	1	1	4	4	4	5	4	4	4	3	3	5	4	5	5	3	5	3	4	5	4	3	5	3	4	2	2	2	1	1	1	4	4	4	2	3	3	1	1	2	3	4	3	4	3	3	5
187	0	1	2	0	3	2	2	3	2	3	3	4	3	2	3	2	2	2	4	2	3	1	2	1	1	1	2	3	4	3	3	3	4	3	3	4	3	4	4	3	3	3	2	2	2	3	1	2	4
188	0	3	2	1	2	2	2	2	2	2	1	3	2	2	1	2	1	2	4	1	2	2	2	1	4	3	3	4	4	4	3	4	4	4	4	3	4	1	4	3	3	4	3	2	2	1	1	3	3
189	1	3	2	1	1	3	1	1	1	1	2	2	2	2	1	2	1	2	2	1	1	1	1	1	1	1	1	5	5	5	4	4	5	5	5	5	4	4	4	4	5	5	4	5	3	4	4	4	5
190	1	3	2	0	3	3	4	2	4	4	3	2	3	2	2	2	2	3	3	1	2	2	1	1	2	2	3	4	4	4	4	4	5	5	5	4	4	5	5	5	4	5	5	4	5	5	5	5	5
191	1	5	1	1	2	2	2	3	1	1	1	2	3	2	2	3	2	3	2	2	2	1	2	1	2	2	1	4	5	5	4	5	3	3	3	4	3	3	1	1	2	1	3	3	2	2	3	3	3
192	0	2	2	0	5	5	4	5	4	4	5	2	4	3	1	1	1	2	1	2	2	2	2	2	3	3	2	5	5	5	2	3	4	4	4	5	5	5	5	4	5	4	4	2	4	5	3	3	3
193	0	4	2	0	2	1	3	2	1	1	2	2	2	2	2	2	1	3	2	1	1	2	2	1	3	1	1	4	4	4	3	3	4	5	4	4	5	5	4	5	5	5	4	5	4	5	5	5	5
194	0	2	2	1	2	1	1	1	1	1	1	1	1	1	1	1	1	2	1	1	1	1	1	2	1	1	1	5	5	4	4	5	5	5	5	4	5	5	5	5	5	5	4	5	4	5	5	4	5
195	1	1	2	0	2	2	2	2	1	1	1	2	2	2	2	1	1	3	2	1	2	1	1	1	1	2	1	4	4	3	3	3	2	1	3	4	3	3	3	3	2	2	2	3	4	3	1	3	1
196	1	3	2	0	1	1	2	1	1	2	2	2	3	3	3	4	2	3	3	1	2	3	2	2	1	1	1	5	4	5	3	3	4	4	4	5	3	3	4	5	4	5	5	4	4	5	5	4	5
197	0	3	2	0	4	3	4	3	3	5	5	5	4	4	3	4	3	5	4	5	2	3	5	2	3	3	3	4	5	4	4	3	5	4	4	5	4	4	3	4	3	3	3	2	3	3	3	4	5
198	0	3	1	1	2	1	1	1	1	2	2	2	1	1	1	1	1	3	1	2	2	2	2	1	3	3	3	4	4	4	4	3	4	4	4	4	4	3	4	4	3	2	5	5	4	5	5	4	5
199	1	3	1	1	5	3	4	3	3	4	4	3	5	4	4	3	4	5	4	3	4	3	5	5	5	5	2	4	3	4	5	5	5	4	5	5	4	3	4	3	3	4	4	5	5	5	5	4	5
200	1	2	2	0	2	2	1	3	2	2	1	4	1	2	1	3	2	2	1	3	3	2	2	2	2	2	1	3	3	2	3	3	3	3	1	4	3	3	4	1	4	4	3	2	3	3	2	2	3
201	0	3	2	0	2	1	2	1	2	1	1	1	1	1	1	1	1	1	1	1	2	1	2	2	3	2	1	4	4	4	4	4	4	5	5	5	5	5	5	5	5	5	4	5	5	4	5	5	5
202	0	2	1	0	3	2	3	5	2	3	3	2	2	4	2	4	2	3	2	1	2	1	2	2	2	3	2	4	4	4	3	1	3	1	3	3	3	3	3	3	1	3	2	3	2	3	4	3	4
203	1	2	2	1	5	2	3	3	4	2	1	2	4	2	4	5	4	3	4	3	4	3	2	2	4	3	3	3	4	3	1	3	4	4	4	3	4	4	4	5	3	4	4	5	5	5	5	5	5
204	1	3	1	0	3	5	5	4	5	3	4	5	4	4	4	5	4	4	5	5	5	5	4	3	5	3	2	4	4	4	2	3	1	3	1	1	1	3	4	1	3	2	4	2	2	2	3	2	3
205	1	3	2	1	5	4	3	5	4	4	3	4	4	4	3	4	3	5	4	5	3	5	3	3	3	3	2	3	2	1	1	3	2	3	3	2	3	3	3	3	3	2	3	2	3	4	3	3	3
206	0	3	2	0	4	5	3	3	4	5	5	3	2	2	3	2	1	3	3	5	3	3	5	3	3	4	4	4	4	5	3	5	3	1	2	3	3	3	3	1	2	2	1	2	2	2	3	2	3
207	0	5	2	1	1	2	1	2	1	1	2	4	2	4	3	1	2	3	3	2	2	2	1	2	1	1	3	2	2	3	3	2	5	4	5	4	4	3	3	3	4	4	2	4	4	3	5	3	2
208	0	2	2	1	2	2	2	2	2	2	1	1	2	2	1	1	1	1	1	1	3	2	2	1	1	1	2	5	5	4	3	3	4	5	5	4	5	4	4	3	4	5	3	4	4	3	5	3	5
209	1	1	2	0	3	2	3	4	2	2	2	4	5	3	3	5	3	5	4	3	2	4	3	3	3	3	1	3	3	3	2	1	4	3	4	4	4	4	4	4	5	5	2	2	1	2	3	2	2
210	0	2	2	1	2	2	2	1	1	1	1	2	1	1	2	2	2	3	1	2	3	2	2	2	3	5	3	4	3	3	4	4	4	4	4	3	1	1	3	3	4	3	4	4	4	4	5	4	5
211	0	4	1	0	3	5	3	4	3	3	3	4	4	2	4	4	1	4	3	3	3	5	4	3	3	4	2	3	4	4	3	1	3	1	3	3	2	4	3	2	1	1	4	2	3	4	5	4	5
212	0	4	2	0	1	2	1	2	1	2	1	2	2	1	2	2	2	2	1	1	2	1	2	1	3	4	2	5	4	5	5	3	5	4	5	4	4	5	5	5	3	5	3	4	4	4	5	4	4
213	1	2	1	1	2	1	2	2	1	3	2	2	3	3	2	3	3	3	2	3	3	2	2	3	2	3	1	1	2	1	3	2	3	3	2	3	2	3	1	3	1	2	3	3	3	3	1	3	2
214	1	2	2	0	5	5	3	3	4	4	5	2	1	4	3	3	2	3	3	3	2	3	4	3	3	3	2	2	1	1	1	1	1	3	4	3	3	3	3	1	3	3	2	2	2	2	1	3	3
215	0	2	2	0	3	3	3	3	2	3	2	4	2	2	2	2	4	2	2	3	2	3	3	2	3	5	4	4	4	4	3	4	3	4	3	3	2	3	4	4	3	3	3	3	3	5	5	5	5
216	0	3	2	0	2	3	3	2	3	2	5	1	1	1	2	1	1	3	1	3	1	1	2	1	2	1	1	4	5	4	4	4	4	4	3	4	5	4	4	4	4	5	3	5	4	3	5	4	5
217	0	4	2	1	3	3	4	3	3	4	4	1	1	2	2	2	1	1	2	4	4	3	3	3	3	3	2	5	5	4	4	4	4	4	3	3	3	3	2	3	3	3	3	2	4	2	4	5	3
218	0	1	2	1	4	4	4	5	3	5	4	3	4	3	4	4	3	3	4	1	2	2	2	1	2	3	4	4	4	4	4	5	3	3	4	3	3	5	4	5	5	5	4	4	4	5	3	4	5
219	0	1	1	1	1	3	1	2	1	1	1	3	2	1	3	2	2	3	2	1	1	1	1	2	5	2	3	4	5	4	2	3	5	5	5	4	5	5	5	5	5	5	5	4	4	3	5	4	5
220	0	4	1	1	3	2	3	2	3	3	1	3	4	3	3	4	3	3	3	1	2	1	2	1	1	2	2	2	1	2	1	2	2	3	3	3	2	4	4	3	3	4	3	3	2	5	3	3	4
221	0	4	1	1	2	2	1	2	2	1	2	1	2	2	2	2	2	2	2	2	3	2	1	1	2	3	3	5	5	5	3	4	4	4	5	4	4	5	5	5	5	4	3	4	4	5	5	5	5
222	0	1	1	1	4	4	2	3	3	2	2	2	2	1	2	2	2	3	3	2	5	3	1	2	3	3	3	3	4	4	3	3	3	3	1	3	4	3	5	5	3	4	3	4	3	3	3	2	2
223	1	3	1	0	2	2	3	2	2	3	2	1	1	1	1	1	1	2	2	2	2	4	1	2	2	3	3	4	3	4	3	3	4	3	4	4	1	1	2	2	2	2	2	3	3	3	4	2	3
224	0	3	2	0	3	1	2	2	3	5	1	3	1	2	4	4	2	2	2	2	2	2	1	1	1	1	1	2	1	1	4	4	4	4	4	4	3	4	3	3	3	3	3	3	3	2	3	3	3
225	1	3	1	0	3	1	3	4	3	2	3	1	2	1	1	1	1	2	2	2	2	3	2	1	1	2	1	5	5	5	5	4	5	5	5	4	4	4	5	2	3	3	4	5	5	4	5	5	5
226	0	5	1	1	3	2	2	2	3	3	3	4	4	4	3	3	2	3	3	3	2	3	3	1	3	5	5	4	2	3	4	4	3	4	4	4	4	4	4	4	4	4	4	4	4	4	5	3	5
227	0	5	1	1	2	2	2	2	1	1	2	1	2	2	1	2	1	1	1	3	3	2	2	2	2	1	1	2	4	3	4	3	3	1	4	4	1	3	4	3	1	2	3	2	2	2	3	3	2
228	0	1	1	0	2	1	2	2	2	1	1	4	4	3	4	4	4	5	3	4	4	3	3	3	2	5	3	5	5	5	4	5	4	4	5	4	4	5	5	4	4	5	3	5	3	4	5	4	5
229	0	3	2	0	2	3	2	4	2	3	2	3	3	2	3	2	3	4	2	3	2	3	2	2	2	2	1	4	3	3	1	4	3	3	4	4	4	3	4	2	3	3	3	2	3	3	3	1	3
230	0	2	1	0	2	3	1	2	1	2	3	1	2	1	1	1	1	2	2	2	1	1	2	1	3	3	2	5	5	5	5	4	5	4	5	4	5	5	4	4	5	5	4	5	5	4	5	3	5
231	1	4	2	0	2	1	1	1	2	3	2	2	3	1	3	1	2	3	2	2	2	2	2	1	2	2	2	5	4	4	5	5	5	4	5	5	3	4	5	5	5	5	3	3	5	4	5	5	5
232	0	2	2	1	3	5	5	4	5	3	3	3	4	4	5	2	5	3	3	5	4	3	3	3	3	3	3	1	1	1	3	3	3	1	1	1	3	4	3	4	4	3	1	3	3	3	4	3	4
233	0	1	1	0	5	3	5	3	3	4	3	4	2	2	3	2	2	3	3	2	2	2	2	1	3	3	3	4	4	4	4	4	3	4	3	4	5	4	4	4	4	4	5	4	5	5	5	5	5
234	0	2	1	0	5	5	5	4	5	4	5	4	5	3	4	4	5	4	4	2	3	3	4	5	5	4	5	3	4	3	3	3	4	5	4	4	5	4	4	4	4	5	4	4	4	4	3	4	5
235	1	4	1	1	4	3	4	3	5	3	5	4	3	4	3	2	2	3	5	4	3	3	5	3	3	2	5	3	2	1	3	3	3	3	3	4	3	3	5	5	4	4	3	2	4	4	3	3	5
236	1	5	1	1	3	5	4	2	3	2	3	2	4	3	1	4	4	3	3	3	3	3	4	3	2	2	2	4	3	4	3	3	3	3	4	3	3	4	4	4	3	3	1	2	3	3	4	3	2
237	0	2	2	0	2	1	2	2	1	1	2	2	4	3	4	2	3	3	5	3	1	3	3	3	2	2	1	4	5	5	5	5	4	4	4	5	4	5	5	5	5	4	4	4	4	5	5	4	5
238	1	1	2	0	3	3	1	2	2	3	2	2	1	1	2	1	1	2	3	1	1	2	1	1	1	1	1	5	5	5	5	4	5	4	5	5	3	3	1	3	3	3	4	4	4	4	5	4	5
239	0	2	2	1	1	2	1	1	2	2	1	3	2	2	1	2	2	2	2	1	1	1	1	1	1	1	2	5	5	5	5	4	4	4	3	4	3	3	3	3	2	5	3	5	4	2	2	3	4
240	0	3	1	0	2	1	1	1	1	1	3	2	2	2	2	1	2	1	3	2	2	2	2	1	2	1	1	4	4	3	3	4	2	3	3	4	4	3	4	3	3	4	4	4	5	4	5	4	5
241	0	4	2	0	2	2	1	2	3	2	2	1	1	3	1	2	1	1	1	1	2	1	2	3	1	1	2	5	5	4	5	4	3	3	4	4	4	5	5	5	5	5	5	5	5	5	5	4	5
242	0	2	2	0	3	3	5	3	4	3	3	4	4	4	4	2	2	3	3	3	3	3	4	3	3	5	5	3	3	2	1	3	3	4	3	2	1	4	4	4	4	4	3	2	3	4	5	3	4
243	1	1	2	1	2	2	1	2	2	4	3	1	1	1	1	1	1	2	3	1	2	1	2	2	3	2	2	5	5	4	4	4	3	4	4	4	3	4	2	3	3	2	5	4	5	4	5	4	5
244	1	4	1	0	2	2	2	2	2	2	1	2	3	2	1	3	4	2	2	3	4	3	5	3	2	3	2	4	4	4	4	4	4	4	4	3	5	4	5	5	5	5	5	4	5	5	5	4	5
245	1	4	2	1	2	3	2	2	3	2	3	4	2	3	2	1	3	2	2	2	2	1	1	2	3	3	4	4	4	4	3	3	3	4	3	4	1	2	3	2	2	2	5	3	3	3	3	2	4
246	0	5	1	1	2	2	2	1	2	2	3	1	1	1	1	1	1	2	1	2	1	1	2	2	2	2	2	5	5	5	4	5	5	5	5	5	3	4	4	3	3	3	5	4	5	5	5	5	5
247	1	1	2	1	3	3	1	3	2	1	5	2	1	2	2	2	1	3	2	3	2	2	3	2	3	1	3	4	4	4	2	4	4	4	4	4	4	4	5	5	5	5	5	5	4	5	5	5	4
248	1	1	2	1	5	3	3	3	4	3	4	3	4	2	4	2	5	2	3	3	3	3	2	2	3	2	2	4	4	4	3	4	4	4	5	5	3	4	4	3	3	3	3	4	4	5	4	4	5
249	1	1	2	1	4	3	3	3	4	4	5	4	4	4	3	2	2	4	3	3	3	5	4	3	3	5	4	5	4	4	5	3	4	4	4	4	3	4	4	5	5	4	3	3	2	4	4	3	5
250	1	4	2	0	3	2	2	2	3	2	2	2	2	2	1	2	2	2	2	2	3	3	3	3	2	2	1	3	1	2	4	4	5	5	4	5	3	3	4	5	5	4	4	2	4	4	3	4	3
251	0	2	2	1	2	2	3	2	2	1	3	1	1	2	1	1	1	1	1	2	1	1	1	2	1	1	1	4	4	3	3	3	1	2	1	1	3	3	3	3	3	2	2	3	1	2	3	3	1
252	0	1	1	1	2	2	1	2	3	1	2	3	4	3	4	4	5	3	3	2	2	2	2	1	2	1	3	4	4	4	3	3	4	4	4	4	4	4	3	5	4	4	4	4	5	5	5	5	5
253	0	3	2	0	2	1	1	2	1	1	1	1	1	1	1	1	1	2	1	1	1	1	1	2	2	1	1	4	4	3	4	4	4	4	5	4	2	3	4	4	4	3	3	5	3	4	5	4	4
254	0	4	2	1	1	2	1	1	2	1	1	1	3	2	1	1	1	1	2	1	2	2	1	1	2	1	2	4	4	3	3	1	4	4	5	5	4	4	4	4	4	5	3	4	4	4	5	5	4
255	0	4	2	0	2	1	2	2	1	3	1	2	2	2	2	3	1	3	2	2	3	2	4	3	3	4	5	5	4	5	4	5	3	3	3	3	5	5	5	5	5	5	4	5	5	5	5	5	5
256	1	3	1	0	1	1	2	1	1	2	1	2	1	3	2	3	2	2	4	2	2	2	2	2	4	5	5	5	5	5	5	5	5	5	5	5	4	4	5	5	4	5	5	4	5	5	5	5	5
257	0	3	2	1	2	2	1	2	1	1	1	2	2	2	1	2	1	1	1	2	1	1	1	1	2	2	2	4	3	3	5	5	5	5	5	4	4	5	5	5	4	5	4	5	4	5	5	5	5
258	0	5	2	0	3	3	4	4	4	3	4	1	1	2	1	1	1	1	1	2	3	2	2	2	2	3	2	3	3	3	3	4	3	3	4	3	3	4	3	4	4	3	4	4	4	4	5	4	5
259	0	4	1	1	2	1	1	1	1	1	1	1	1	1	1	1	1	2	2	1	2	1	1	1	1	2	1	3	4	3	4	4	4	3	3	4	5	4	4	5	5	5	5	4	5	5	5	5	5
260	1	4	2	1	2	1	2	2	2	2	2	2	5	5	3	5	4	3	4	1	1	2	1	1	2	2	1	4	3	4	4	4	5	5	5	4	4	3	3	4	3	2	2	3	3	3	4	3	3
261	0	3	2	0	2	1	1	2	1	1	1	2	4	2	4	3	3	3	5	2	5	3	3	1	3	2	3	4	1	3	3	3	3	3	3	3	4	4	4	5	3	5	5	5	4	5	5	4	5
262	0	4	1	0	2	2	4	3	5	2	3	4	5	4	4	5	3	5	3	2	2	3	4	2	4	3	3	4	4	4	3	4	4	4	5	4	5	4	5	5	3	5	5	4	4	4	5	4	5
263	1	3	2	1	4	4	4	3	4	3	5	1	3	1	2	2	1	3	2	2	2	2	3	1	3	2	2	4	3	3	1	1	3	3	4	4	3	4	4	4	4	3	3	2	3	4	3	3	3
264	0	3	1	0	1	1	2	1	1	1	1	1	1	1	2	2	1	1	2	1	2	2	1	1	2	2	1	5	5	4	3	4	3	4	4	4	4	5	4	5	4	5	4	4	3	4	5	5	5
265	1	3	1	1	1	2	1	2	1	1	2	1	3	2	1	2	3	1	2	2	2	2	1	2	2	2	3	3	3	4	4	4	4	4	4	5	5	4	5	5	5	5	5	5	5	4	5	4	5
266	0	1	1	1	2	2	2	3	1	1	1	4	4	2	4	5	5	5	4	5	3	3	5	4	3	4	5	4	4	4	3	3	3	5	4	4	4	3	5	4	4	5	5	3	4	4	3	4	3
267	1	5	2	0	2	2	2	1	1	2	1	1	2	2	1	1	2	1	2	1	2	1	1	1	1	2	3	5	5	5	4	4	4	4	4	4	4	5	5	5	5	5	4	5	5	4	5	5	5
268	1	2	2	0	4	4	4	3	3	3	5	2	2	2	3	3	3	3	3	3	3	3	3	3	2	3	2	3	3	3	4	4	4	4	3	4	4	4	3	4	3	5	4	3	3	3	4	3	5
269	0	1	2	1	4	3	4	5	3	4	5	4	4	4	4	3	4	4	4	3	3	4	5	5	5	3	5	3	3	3	3	3	2	3	3	1	3	3	2	3	2	3	3	4	1	3	3	3	5
270	1	1	2	0	4	3	3	3	5	3	4	5	4	5	3	2	4	5	4	2	4	3	4	3	4	5	3	1	3	1	1	3	1	4	4	4	5	4	4	4	4	5	5	5	4	5	5	5	5
271	0	1	2	0	2	4	3	2	2	2	2	2	1	1	2	1	2	1	2	2	2	3	3	2	2	1	3	5	4	5	5	3	4	4	4	5	5	4	4	5	4	5	4	5	5	5	5	5	4
272	1	2	1	1	5	4	5	4	5	4	5	2	2	2	3	2	2	3	2	3	2	2	2	4	2	3	3	1	1	1	3	1	3	1	3	3	4	3	4	3	1	3	4	2	3	2	5	3	5
273	1	1	1	1	1	2	1	2	2	2	2	1	2	1	1	1	2	2	1	1	3	1	1	1	1	2	1	5	5	4	4	5	3	5	5	3	4	5	5	4	5	5	4	3	4	4	5	4	5
274	0	3	1	1	4	3	4	3	3	3	4	3	3	5	4	2	4	3	3	3	4	5	2	3	3	3	3	4	4	5	3	3	4	4	4	4	4	4	4	5	4	5	3	3	4	3	4	4	4
275	1	4	1	0	4	3	4	4	4	4	4	4	4	4	3	5	3	5	4	3	3	4	3	2	3	3	3	3	2	3	5	5	4	4	4	3	4	2	2	4	3	3	2	2	3	3	4	3	2
276	1	1	2	0	3	4	3	3	3	3	4	2	3	4	2	5	2	4	3	4	3	2	3	5	5	3	5	5	5	5	4	5	4	4	4	3	3	5	4	4	4	2	4	3	4	5	5	4	5
277	0	3	2	1	3	4	3	4	3	2	3	2	2	2	2	4	3	4	3	2	3	3	4	3	2	1	3	3	2	1	1	2	1	3	2	1	3	5	4	4	4	5	3	4	3	4	3	3	3
278	1	1	2	0	3	4	5	3	3	3	5	3	3	2	1	2	3	3	5	3	3	3	3	2	4	3	3	4	3	3	3	3	3	2	2	4	3	3	2	3	4	3	1	3	3	2	4	3	3
279	1	3	2	1	4	3	5	3	3	4	5	3	3	5	4	4	2	2	3	5	3	3	4	3	2	3	2	3	2	1	1	2	1	3	1	1	3	3	4	3	3	4	4	3	3	4	5	4	5
280	1	1	2	0	2	2	3	2	5	3	3	4	4	4	3	2	3	2	3	2	3	5	2	3	3	4	5	5	5	5	4	5	3	4	5	5	4	4	4	3	3	5	4	3	2	3	1	4	4
281	0	2	2	1	2	1	2	1	2	1	1	2	2	2	2	2	2	3	2	1	1	1	1	1	4	2	3	5	5	5	3	5	5	4	4	4	4	5	4	4	4	4	3	4	3	4	5	4	5
282	0	3	2	1	3	3	3	2	1	4	2	2	2	2	3	3	4	3	2	4	5	3	2	5	3	3	3	3	3	3	4	3	3	3	4	4	3	5	4	5	5	5	4	4	4	5	3	4	4
283	1	3	2	1	3	3	5	4	3	4	4	4	4	4	3	4	3	3	3	3	3	4	2	4	3	4	3	1	1	4	3	3	3	1	2	3	2	3	2	1	2	1	2	2	3	2	1	2	1
284	0	4	1	1	2	1	1	2	1	2	2	2	2	2	2	1	1	1	3	2	2	3	2	3	3	1	1	3	3	3	4	5	3	1	3	5	3	4	2	4	3	4	3	3	4	3	2	3	3
285	0	3	1	0	2	2	1	1	1	1	2	1	1	1	1	1	2	2	1	1	1	1	1	2	1	2	1	3	3	2	3	3	2	2	3	3	3	3	3	3	2	2	3	1	3	3	3	2	3
286	0	2	2	0	3	2	2	3	3	2	3	1	1	1	2	1	1	1	2	1	1	1	1	1	1	1	2	4	4	3	4	4	4	4	3	4	3	3	4	1	1	3	1	2	3	3	3	3	4
287	0	2	2	0	1	2	1	1	2	1	2	2	1	1	1	2	1	2	1	2	2	3	2	2	3	3	3	3	3	3	4	4	2	4	2	3	3	4	3	3	2	4	3	3	5	3	5	4	3
288	1	1	2	0	3	3	3	2	2	3	1	4	5	3	4	4	5	3	3	3	2	2	2	4	2	2	2	3	2	3	3	1	3	3	3	3	1	2	3	1	2	3	4	4	4	4	5	3	5
289	0	3	1	1	1	1	1	1	1	1	1	2	1	1	1	1	1	1	1	2	1	1	1	1	1	1	1	5	5	5	3	4	5	5	5	5	4	4	5	4	5	4	5	4	4	5	5	4	5
290	1	1	1	0	1	2	1	2	1	1	1	1	1	1	1	2	1	2	1	3	3	3	2	3	2	1	1	4	4	4	4	4	4	3	4	3	4	5	5	5	5	5	4	5	4	4	5	4	4
291	0	5	1	1	2	1	2	2	2	2	3	2	2	4	3	2	3	4	3	2	1	3	2	1	2	2	1	4	4	4	5	5	3	4	4	3	3	4	4	5	4	4	5	1	3	2	3	4	3
292	0	2	1	1	4	2	4	4	2	3	4	4	3	5	2	5	5	5	5	3	4	3	3	3	3	5	2	5	4	5	3	3	4	5	5	4	3	3	3	3	1	3	4	3	3	3	3	4	4
293	1	4	1	1	4	5	4	3	2	3	3	1	1	3	3	2	1	2	3	5	5	3	3	5	2	2	3	4	4	4	3	4	4	4	4	4	3	3	4	2	3	3	3	4	4	4	3	4	2
294	1	1	2	1	3	4	5	4	4	3	5	1	2	2	1	2	2	2	3	2	3	2	2	3	4	4	3	1	4	3	3	3	4	4	4	4	3	4	3	2	3	1	3	4	3	3	4	2	5
295	0	1	2	0	2	4	2	2	4	2	3	3	4	3	3	4	2	1	2	2	1	2	1	1	3	2	1	4	4	4	3	3	5	5	5	5	3	3	3	2	3	1	4	2	2	4	4	2	2
296	1	2	2	1	1	1	2	3	1	2	1	2	3	2	2	4	2	3	3	2	4	3	5	2	5	3	3	4	4	4	3	1	4	4	5	5	4	4	4	4	4	4	5	4	5	5	5	4	5
297	1	1	2	1	3	5	4	3	5	5	4	5	2	3	5	3	4	3	5	5	3	3	2	4	3	3	4	2	2	3	2	2	2	1	1	2	3	1	3	3	1	2	3	2	1	2	1	3	2
298	0	2	2	1	2	1	1	1	1	1	1	2	4	3	2	4	3	3	2	2	2	1	2	1	3	3	4	5	5	5	4	4	5	5	5	5	3	3	4	4	4	5	4	4	5	4	5	5	5
299	0	4	2	0	2	2	1	1	1	1	2	2	1	3	2	2	1	1	1	1	1	2	2	1	2	1	1	5	5	5	2	3	4	4	4	4	5	5	4	5	5	5	5	5	4	5	5	5	5
300	1	2	2	1	2	1	2	2	1	1	1	3	4	3	5	5	4	3	3	2	2	2	2	1	3	3	2	4	4	4	3	3	3	5	4	5	4	4	5	5	4	5	5	5	5	5	5	5	5
301	1	1	2	1	2	1	1	2	2	1	3	3	2	3	4	1	2	2	2	2	2	1	2	1	3	3	2	4	2	4	4	3	4	3	3	3	4	5	4	5	4	5	4	4	4	3	2	4	3
302	1	2	2	0	2	2	2	2	1	1	1	2	2	2	2	4	2	3	3	3	3	2	1	2	2	1	2	4	3	4	4	4	4	4	5	5	3	1	2	3	2	3	2	4	3	3	5	4	5
303	0	3	1	0	2	1	2	4	1	3	3	2	2	2	2	2	3	3	3	2	2	2	2	2	1	1	2	4	4	4	4	4	4	3	4	4	3	3	4	4	3	5	4	3	3	2	5	3	3
304	0	2	3	0	2	2	1	2	1	2	1	1	2	2	1	2	2	3	1	1	1	1	1	1	2	1	1	3	3	4	3	3	3	3	4	4	5	4	1	3	3	4	3	3	1	4	3	2	2
305	0	1	2	1	4	4	3	3	4	3	3	3	2	3	3	4	2	3	2	2	2	2	2	2	3	3	2	2	3	3	3	3	1	2	2	2	5	4	4	5	4	5	3	3	3	3	5	3	1
306	0	2	2	1	4	3	2	3	3	3	4	4	4	5	3	5	4	4	5	5	3	5	3	3	5	4	5	4	4	4	2	3	3	4	3	1	4	4	5	4	5	5	4	4	3	5	5	4	5
307	1	3	2	1	3	3	3	3	3	4	3	2	2	1	2	1	2	3	1	1	2	3	2	2	3	2	2	3	4	4	3	3	4	4	4	4	5	5	5	5	5	5	4	5	3	5	5	4	3
308	0	1	1	1	2	2	2	2	2	2	2	4	5	3	2	5	4	3	4	5	3	5	4	3	4	3	5	1	2	1	3	2	1	1	2	4	2	1	2	1	1	2	3	1	3	2	1	1	2
309	0	3	2	1	4	2	3	3	5	2	4	2	3	4	3	3	2	3	4	3	3	5	3	4	3	2	1	5	5	5	3	3	3	3	4	3	4	5	5	5	5	5	3	2	3	2	5	4	3
310	0	4	1	0	1	2	2	2	1	1	1	2	1	1	1	1	1	1	2	1	2	1	1	3	3	1	2	5	5	5	5	5	4	5	5	4	4	5	3	4	5	4	5	4	3	4	4	3	4
311	1	3	2	0	2	2	2	2	3	2	2	2	3	3	4	4	2	3	3	2	4	3	3	3	3	1	2	3	3	1	3	3	4	3	3	3	3	4	5	4	3	3	4	3	4	5	5	3	5
312	0	3	2	1	2	2	2	2	2	2	2	1	2	2	1	3	1	1	3	1	1	1	1	1	1	1	1	4	4	4	4	5	4	3	3	4	4	5	4	5	5	5	5	4	4	5	5	4	5
313	0	3	2	0	3	5	4	4	3	3	3	2	4	4	3	3	4	4	3	5	3	3	4	5	5	3	3	2	2	1	3	1	2	3	3	3	3	3	2	4	4	3	1	2	3	3	1	3	2
314	0	2	3	1	2	1	1	2	3	2	1	1	3	1	1	2	2	2	2	1	2	2	1	1	1	1	1	3	4	4	3	3	4	4	5	5	4	4	4	3	3	4	3	4	3	3	3	4	4
315	1	1	1	1	4	4	4	4	5	3	3	2	2	4	4	4	5	3	3	3	4	5	4	5	3	3	2	4	4	4	4	4	3	4	5	3	2	1	1	3	3	3	3	4	3	2	2	3	3
316	0	1	2	1	5	4	5	4	4	3	4	2	4	5	3	4	5	3	3	5	4	3	5	5	3	3	3	3	3	1	3	2	3	2	3	1	4	4	4	5	4	4	1	1	3	2	1	3	2
317	1	4	2	1	2	1	1	1	1	1	1	1	5	3	4	4	3	2	3	1	3	2	1	1	1	1	1	4	5	5	4	4	5	5	5	5	3	3	3	1	2	3	4	3	3	2	3	3	3
318	0	3	1	0	2	3	2	2	1	2	2	3	3	2	1	1	2	1	2	2	2	2	2	2	1	3	3	5	5	5	5	4	4	3	4	3	4	4	4	4	5	5	4	4	3	2	5	4	3
319	1	1	2	1	2	2	1	2	2	3	1	2	2	1	2	1	1	1	1	1	2	1	1	1	3	3	3	4	4	4	3	4	4	4	5	5	4	5	5	5	4	5	5	5	3	5	5	5	5
320	0	2	2	1	4	3	2	3	2	2	4	4	3	2	2	2	2	3	2	3	4	3	4	3	2	3	3	4	2	2	3	4	1	4	3	1	5	5	5	5	5	5	4	4	3	4	3	4	4
321	0	1	1	0	3	3	4	3	3	4	2	4	1	2	3	3	1	3	1	5	5	2	3	4	2	2	3	1	1	1	3	2	4	3	5	4	3	3	4	4	4	4	1	2	1	3	3	3	5
322	0	3	2	1	5	2	5	4	4	4	5	4	4	5	4	5	5	3	4	3	3	5	4	5	5	5	5	3	1	1	4	4	2	3	2	2	2	3	3	5	4	3	5	4	4	5	5	5	5
323	0	3	2	1	2	2	1	2	1	1	1	1	1	2	2	1	2	2	1	2	2	1	2	1	2	1	1	5	4	4	3	3	4	4	4	4	4	4	4	4	5	5	4	3	4	4	5	4	5
324	1	4	2	0	2	1	2	2	2	2	3	1	1	1	1	1	2	1	1	2	1	1	1	2	2	2	3	3	2	1	5	4	5	5	5	5	4	5	5	5	5	5	5	5	5	5	5	5	5
325	1	1	2	0	5	5	4	4	4	2	3	4	2	4	3	3	3	5	4	2	3	5	4	2	3	3	3	4	4	4	1	1	3	3	3	4	4	3	3	2	4	4	3	3	3	3	5	3	4
326	1	3	1	1	3	4	2	2	4	2	3	4	3	5	4	5	3	5	5	3	3	3	4	3	3	3	5	4	3	4	3	4	3	4	3	3	4	3	5	4	2	3	3	3	3	3	3	2	2
327	0	4	2	1	2	1	1	2	1	2	2	2	1	3	2	2	1	2	1	1	2	2	1	1	1	1	1	2	2	2	3	3	1	2	1	1	3	1	2	2	3	1	3	4	3	3	1	4	3
328	1	3	2	1	3	4	3	3	3	2	2	3	4	2	3	3	3	3	4	5	4	5	4	3	1	1	1	4	4	5	3	2	5	4	5	5	1	4	3	2	3	2	4	4	4	4	3	4	5
329	1	4	2	1	4	4	2	5	3	3	3	3	3	3	4	5	5	4	3	4	3	2	3	3	4	2	3	3	2	1	3	2	3	3	3	2	3	4	3	4	3	4	4	3	4	3	5	4	5
330	1	4	2	0	3	1	1	3	3	1	2	2	4	2	2	2	3	3	5	3	4	5	2	5	5	3	5	1	3	2	4	3	4	4	4	5	3	4	4	3	3	4	1	2	3	2	3	2	2
331	0	2	1	1	1	1	2	2	3	1	1	3	2	4	3	4	3	3	3	2	1	2	2	3	2	3	1	4	5	5	4	4	4	4	4	4	5	5	5	5	4	5	3	4	4	5	5	4	5
332	0	1	2	1	3	4	3	3	3	2	3	4	2	3	5	2	2	2	2	3	2	2	2	2	3	5	3	5	5	5	4	5	4	4	5	4	5	4	4	5	4	5	4	5	5	5	5	4	5
333	0	4	1	0	3	3	3	2	3	4	4	3	2	4	4	2	2	3	3	3	3	2	5	3	3	5	3	5	5	5	5	5	4	3	4	3	4	5	5	4	3	5	4	4	3	2	2	3	5
334	0	3	2	1	3	5	4	3	3	3	2	2	4	3	2	3	1	3	3	3	2	3	2	2	3	4	5	5	5	5	4	5	4	5	4	4	3	4	3	3	3	3	3	2	2	3	3	3	2
335	1	4	1	1	3	2	3	2	3	4	3	2	1	2	2	4	2	2	2	5	2	5	2	5	2	3	1	3	3	4	4	4	1	1	3	1	1	3	1	2	3	2	1	1	2	2	1	3	3
336	1	2	2	0	5	3	5	4	4	3	5	1	2	2	1	2	1	2	1	2	1	2	1	2	2	3	4	4	4	4	4	5	5	5	5	4	3	3	3	2	2	4	4	5	4	5	5	4	4
337	0	3	1	1	1	1	3	1	1	1	1	4	3	2	3	2	1	2	2	3	3	3	5	2	2	2	3	3	4	2	3	3	4	5	5	5	3	3	3	1	3	3	4	1	3	2	3	3	4
338	0	2	2	0	5	2	4	3	3	3	4	3	4	5	3	4	5	2	2	3	3	3	3	3	5	3	3	1	1	1	3	1	3	4	5	4	3	4	2	1	3	3	2	2	2	3	2	3	2
339	1	1	1	0	4	3	3	4	4	5	3	4	3	3	4	4	2	3	3	3	4	3	4	4	5	3	3	3	1	2	4	4	4	3	3	3	3	3	3	3	3	3	3	3	3	4	5	3	4
340	0	2	2	0	2	3	2	2	2	3	3	2	3	2	3	3	2	2	2	3	3	3	2	3	3	3	2	3	2	3	3	3	3	3	3	4	4	3	2	3	4	3	3	1	3	2	2	3	3
341	1	4	2	1	3	2	2	3	2	3	3	1	2	1	1	1	1	1	1	2	1	1	1	1	2	1	1	4	4	4	3	1	3	3	4	5	4	3	3	3	3	2	4	4	3	3	3	4	3
342	0	3	2	0	2	1	1	2	2	1	1	1	3	2	1	2	2	1	1	1	2	2	1	2	1	1	1	4	4	4	4	4	4	4	5	5	3	4	4	5	3	5	5	5	5	5	5	5	5
343	1	4	1	1	2	2	2	2	2	2	2	3	3	2	2	2	2	3	2	5	2	2	2	2	3	3	5	2	3	2	3	4	3	4	3	3	1	3	3	2	3	2	3	3	3	2	2	3	3
344	0	3	2	0	3	3	3	3	2	1	5	2	4	5	4	2	5	3	3	2	4	4	3	3	3	3	3	3	3	3	2	3	3	4	4	4	3	3	2	1	2	3	4	3	3	2	1	3	2
345	0	3	2	0	4	2	3	3	4	2	2	3	2	4	3	4	2	3	1	1	2	2	2	3	4	4	5	4	3	3	4	3	4	4	4	4	2	3	1	4	2	2	1	2	3	3	2	3	3
346	0	2	2	0	5	5	4	3	4	3	4	1	3	1	2	1	2	2	1	4	3	3	3	3	3	3	2	4	4	3	5	4	3	4	3	4	5	5	4	5	4	5	4	4	3	4	4	3	2
347	1	4	1	0	3	3	3	4	3	2	3	4	4	3	5	3	5	5	3	3	3	3	4	4	3	3	3	4	4	4	4	4	4	3	3	4	1	3	2	3	2	2	4	4	4	5	5	5	5
348	0	5	1	0	4	3	3	3	4	3	3	2	2	1	2	2	1	1	1	2	2	2	2	2	3	2	2	2	4	2	3	3	2	3	3	3	3	3	4	1	4	3	3	2	3	2	3	2	2
349	0	4	2	0	3	5	3	4	3	4	3	2	3	2	4	2	1	3	2	5	5	4	4	3	3	5	3	3	4	3	3	3	3	4	4	4	3	2	2	1	1	2	3	3	3	3	3	3	4
350	0	1	1	0	3	3	4	3	4	3	3	3	3	3	4	2	3	3	2	3	3	3	4	3	3	3	3	1	1	1	2	3	2	2	3	2	3	2	2	1	2	2	3	4	2	3	1	3	5
351	0	2	2	1	3	3	2	3	2	3	5	2	3	4	2	2	4	3	3	4	3	3	3	3	3	3	2	1	3	3	3	3	2	1	1	1	2	3	3	1	3	1	4	4	4	4	5	3	4
352	1	4	2	0	2	3	4	2	5	2	2	4	3	3	2	5	3	3	2	4	4	3	4	3	4	3	5	1	2	2	3	3	1	3	1	2	3	3	3	1	2	2	3	3	4	2	4	2	3
353	1	3	2	1	2	2	4	2	3	2	1	1	1	1	1	1	1	2	1	3	2	2	4	1	2	1	1	4	2	3	3	2	3	4	3	4	4	4	4	4	4	4	5	4	5	5	5	4	4
354	1	3	2	0	1	1	2	2	1	2	1	2	2	1	1	2	2	2	1	2	2	3	2	2	2	1	2	5	5	5	2	4	4	4	4	4	4	4	3	4	5	5	4	5	4	5	3	4	4
355	1	2	1	0	3	3	2	2	2	2	3	2	1	1	1	1	1	1	1	2	3	2	1	1	1	2	1	3	3	1	3	3	3	3	4	2	4	4	3	2	4	4	3	4	3	4	3	4	5
356	0	3	2	1	1	1	1	1	2	1	1	2	2	1	1	4	1	2	1	2	2	2	2	2	1	1	1	5	5	5	3	4	4	4	5	4	2	3	3	1	3	2	4	2	4	3	3	2	2
357	0	2	1	1	2	2	1	2	1	1	1	1	1	1	1	2	1	1	2	1	1	1	1	2	1	1	1	4	4	4	4	3	4	5	3	4	4	5	5	5	5	5	4	5	5	5	5	5	5
358	1	2	1	1	5	4	4	5	4	4	4	2	4	3	2	4	2	3	3	5	4	3	5	5	4	3	2	4	4	3	2	1	3	4	4	3	3	3	3	2	2	1	2	1	2	3	3	2	3
359	1	4	2	1	2	1	3	2	2	2	1	1	1	1	1	1	2	1	1	1	1	2	1	2	1	1	1	3	3	3	3	3	3	3	3	3	4	5	5	5	5	5	3	4	4	3	5	4	5
360	1	1	2	0	1	1	1	2	2	2	1	3	3	3	2	3	3	5	4	2	3	3	2	2	4	4	3	1	2	2	4	3	2	1	3	3	3	4	4	4	2	3	1	1	3	3	1	3	3
361	1	4	1	1	3	1	3	2	1	2	3	2	2	3	2	2	2	3	3	2	1	2	2	2	3	2	2	5	5	5	3	4	5	5	5	4	5	5	5	5	5	5	5	5	4	5	5	4	5
362	0	3	2	1	3	2	2	3	3	3	2	1	3	1	2	2	2	2	3	1	2	3	2	2	1	1	2	4	4	2	2	2	3	3	3	1	5	4	5	5	5	5	4	4	5	4	4	4	5
363	0	2	3	0	2	2	1	1	2	2	1	1	1	1	1	2	1	1	1	2	1	1	1	2	1	2	2	4	4	4	1	3	3	4	3	4	3	2	3	3	3	3	5	5	4	5	5	5	5
364	1	2	2	1	3	5	4	3	3	4	3	3	4	4	4	5	4	3	3	4	4	3	4	5	3	1	3	4	5	5	3	4	1	2	1	3	3	1	4	3	3	3	1	2	2	2	2	2	3
365	1	2	1	1	4	2	3	2	3	3	2	2	4	2	3	3	2	2	3	2	3	3	2	2	3	5	2	3	4	1	5	5	3	3	3	3	4	5	4	5	4	5	5	4	4	4	5	5	5
366	1	1	2	1	2	1	1	1	1	1	1	1	1	1	1	2	1	2	1	2	2	3	2	1	1	1	1	5	5	5	4	4	5	4	4	4	5	4	5	4	4	5	3	4	3	4	4	4	4
367	0	4	2	0	2	2	2	1	2	2	2	2	1	1	2	1	1	2	2	3	2	2	2	2	2	1	2	5	5	4	4	4	5	5	5	5	3	4	5	5	4	5	5	4	4	4	5	5	5
368	0	1	1	0	2	2	4	3	3	2	3	1	1	1	1	1	2	2	2	2	2	2	2	1	3	3	1	3	4	3	5	4	4	5	4	4	4	5	5	5	5	5	3	3	3	4	5	4	3
369	0	3	1	1	5	5	4	5	4	5	3	2	1	1	2	2	1	1	2	1	2	1	3	1	1	2	1	4	3	3	1	2	3	3	4	3	3	3	3	3	3	4	4	3	4	4	5	3	3
370	1	1	1	1	3	2	2	3	3	3	2	2	2	2	1	2	1	3	1	2	2	2	1	3	3	1	2	2	2	2	3	3	3	1	1	2	3	3	2	2	3	2	3	2	2	4	2	2	4
371	1	2	1	1	3	3	2	2	2	3	2	2	1	1	1	1	2	1	1	3	1	3	3	3	3	3	3	4	4	4	4	4	4	4	4	4	3	4	4	4	3	4	3	4	3	4	5	4	4
372	0	3	2	0	3	2	4	3	4	3	3	2	3	2	3	4	2	5	3	3	1	1	2	1	2	3	3	3	2	3	3	3	1	3	2	1	5	5	4	5	4	5	2	3	3	3	4	4	3
373	0	3	2	1	3	2	3	2	1	3	3	2	4	2	3	2	1	2	1	3	2	1	1	1	5	3	4	5	4	5	4	5	4	4	4	3	5	4	4	4	4	5	4	5	4	4	5	4	5
374	0	3	2	1	2	2	2	1	2	2	2	3	3	5	4	4	3	4	4	3	2	2	2	3	2	3	1	3	2	1	1	3	3	3	4	3	4	4	4	5	4	5	2	3	3	4	1	3	2
375	1	4	2	0	3	3	2	4	3	4	2	2	2	2	2	3	2	3	3	1	2	2	2	3	3	3	3	4	5	3	4	4	4	4	4	5	3	3	2	3	4	3	4	3	5	4	4	4	4
376	1	3	1	0	5	2	3	5	2	3	4	5	3	4	3	4	5	3	3	5	5	3	3	3	4	3	4	3	2	3	3	3	3	3	3	1	4	4	4	4	3	5	3	3	4	3	3	2	3
377	0	2	2	0	2	2	3	3	1	3	1	3	4	3	4	5	3	3	4	2	3	3	2	2	3	3	5	4	2	3	4	4	4	4	5	3	3	4	4	3	1	3	4	4	5	4	5	4	5
378	1	5	1	0	3	5	4	4	4	3	3	2	1	1	1	2	1	2	1	3	3	2	2	2	2	3	2	3	2	4	3	3	3	1	1	3	3	2	4	4	3	5	3	2	3	2	2	3	2
379	1	1	2	1	5	5	5	4	4	5	5	4	3	5	4	4	3	5	3	4	4	4	5	3	2	2	2	4	4	4	1	3	3	3	5	4	1	3	2	3	2	2	1	1	2	2	3	3	3
380	0	1	2	1	4	3	4	4	2	5	4	2	3	3	3	4	5	3	5	4	2	4	3	2	3	3	3	4	4	4	3	3	3	1	4	4	1	4	2	2	2	1	3	1	2	4	3	3	3
381	1	4	2	0	1	1	1	1	1	1	2	1	1	1	1	1	1	1	1	1	1	1	1	2	2	1	1	5	5	5	2	2	5	5	5	5	4	4	5	4	4	5	4	5	4	5	5	5	5
382	1	4	2	0	2	2	2	2	2	2	3	4	2	3	4	1	2	3	3	4	2	3	2	2	3	2	2	3	4	3	5	3	2	1	1	3	5	4	5	5	4	5	5	5	5	3	5	5	5
383	0	1	2	0	1	1	2	2	1	3	1	1	1	1	1	1	1	2	1	1	1	1	1	1	1	1	1	3	3	5	5	4	5	5	5	5	4	3	4	5	4	4	4	4	5	4	5	5	4
384	0	4	1	1	1	1	2	1	1	3	1	2	4	2	2	3	2	2	2	1	2	2	2	2	2	2	1	5	4	5	5	5	4	5	5	4	4	4	5	4	5	5	3	5	5	5	5	5	3
385	0	2	2	0	2	2	1	1	2	2	2	2	1	1	2	1	1	2	1	1	1	1	2	1	1	1	1	4	4	5	4	4	3	2	5	4	4	4	4	5	5	5	4	4	4	5	4	4	5
386	1	1	2	0	5	4	3	4	4	3	5	1	1	1	2	2	1	3	2	3	4	3	4	2	1	1	1	4	4	4	3	1	4	4	4	4	4	3	4	4	4	4	3	2	2	4	3	3	3
387	0	3	2	1	4	3	3	3	3	4	3	5	3	2	2	4	2	4	3	2	2	2	2	2	3	3	4	3	3	3	4	5	2	1	2	2	3	3	3	3	3	3	4	3	3	4	5	4	4
388	1	1	2	1	4	4	4	4	4	3	5	4	4	3	5	4	4	4	2	5	3	2	5	3	3	5	4	3	2	3	3	3	4	5	4	3	4	5	4	4	5	5	4	1	4	3	4	4	3
389	0	3	2	1	2	3	1	3	3	2	1	3	2	1	2	4	2	2	2	2	2	1	1	1	1	1	2	5	4	4	3	3	4	4	4	3	2	3	3	3	4	4	5	4	4	5	5	5	5
390	1	3	2	0	2	3	3	2	2	3	2	4	4	4	3	3	3	3	3	2	4	2	3	3	4	3	5	4	4	4	3	4	4	4	4	4	4	3	4	3	3	4	5	3	4	3	3	3	4
391	1	3	2	0	4	4	5	5	4	5	5	2	3	5	3	2	3	2	4	1	2	2	1	4	3	3	3	3	3	3	3	1	1	2	1	3	3	3	4	4	4	4	1	4	4	4	1	4	3
392	0	3	1	1	5	4	4	4	3	4	5	4	3	3	3	4	4	4	3	4	2	3	4	4	3	3	3	4	3	4	5	5	4	3	3	4	3	4	3	3	4	4	2	2	3	2	1	2	2
393	1	4	1	1	1	1	1	1	1	2	1	2	1	1	3	2	1	2	2	1	1	2	2	1	2	3	2	4	5	5	4	5	3	4	4	3	3	4	5	5	4	4	5	3	4	4	3	4	5
394	0	3	1	1	3	1	3	3	4	3	3	4	2	3	2	5	4	4	5	3	3	2	2	3	3	2	2	4	4	3	3	3	3	4	4	3	3	4	3	3	1	3	5	3	4	4	3	4	5
395	0	2	2	0	4	3	4	3	5	5	4	2	1	2	1	3	1	3	2	3	2	3	4	3	2	3	2	3	1	3	4	4	1	1	1	2	1	3	4	3	3	3	4	2	4	4	3	3	5
396	1	4	2	0	3	2	5	2	4	3	3	5	4	2	3	4	2	5	4	4	4	4	4	3	3	3	3	1	3	3	1	3	4	4	4	3	3	3	2	2	2	1	4	2	3	2	3	2	3
397	1	2	2	1	2	2	2	1	2	1	1	1	1	2	2	2	1	1	1	2	2	1	1	1	3	1	3	5	5	5	5	4	5	5	4	5	5	5	4	5	5	5	4	4	4	3	2	3	3
398	1	1	2	0	2	2	1	2	1	2	1	2	4	2	3	4	3	4	5	1	2	2	1	1	2	2	2	4	3	2	3	3	2	3	1	1	3	4	2	3	2	3	4	3	4	3	5	4	4
399	1	2	2	1	3	2	2	3	3	3	3	1	1	2	1	2	2	1	2	2	1	1	1	1	3	3	1	3	3	3	3	5	3	3	4	3	4	3	5	5	3	4	3	3	4	4	5	5	4
400	0	3	1	1	2	1	2	4	2	3	2	3	4	3	4	3	4	5	5	2	3	3	2	2	3	2	2	3	3	3	4	3	1	1	3	3	3	3	2	3	3	2	4	2	3	3	2	3	3
401	1	3	2	0	3	5	4	4	4	3	4	1	3	3	3	3	3	3	5	5	3	5	3	3	3	4	5	3	3	3	3	3	3	2	3	3	2	1	1	3	1	1	1	3	3	2	2	3	2
402	1	2	2	1	2	2	2	2	1	2	3	3	1	3	2	2	5	3	3	5	2	2	2	2	1	2	2	4	3	4	3	4	4	4	4	3	4	4	5	5	4	4	4	4	3	4	5	4	4
403	0	5	1	0	2	3	3	1	2	1	1	2	4	4	3	4	4	5	4	3	3	1	3	2	3	3	3	5	4	4	3	4	4	5	4	5	5	4	5	5	5	5	4	4	3	3	5	3	4
404	0	5	1	0	2	2	1	2	1	1	2	2	1	1	1	1	1	1	2	1	1	1	2	1	1	2	2	4	4	3	3	4	3	3	5	4	3	1	3	3	4	2	4	5	5	4	5	5	5
405	0	4	2	0	1	1	1	1	1	1	1	2	3	1	2	1	2	1	2	1	1	1	2	1	2	1	1	5	5	5	4	2	4	5	5	5	4	4	4	5	4	5	5	5	4	4	5	4	5
406	1	4	1	0	4	5	3	3	4	4	3	3	4	4	4	5	5	5	3	3	3	4	2	3	4	4	3	4	5	4	5	5	3	4	3	3	1	3	2	1	1	2	4	2	4	4	5	3	5
407	1	2	2	0	2	2	2	1	1	1	2	2	1	2	1	1	1	2	2	3	2	2	2	2	2	2	3	3	2	3	3	3	4	4	4	3	4	5	4	5	5	5	5	5	5	5	5	5	5
408	0	2	2	0	3	1	3	2	2	1	2	4	5	4	3	4	3	2	3	3	3	3	5	2	3	3	5	3	2	2	3	3	4	4	4	4	3	3	5	5	5	5	2	2	3	2	1	3	3
409	1	2	1	1	2	2	2	2	3	2	2	4	4	4	3	4	3	3	3	3	2	3	2	2	2	1	1	4	3	4	5	5	4	2	4	4	3	5	4	4	4	4	4	4	4	4	5	4	5
410	1	1	1	1	2	3	3	2	2	3	3	3	4	4	4	3	4	5	5	3	3	3	1	3	4	3	3	5	4	5	4	4	4	4	4	4	4	4	4	5	4	4	3	4	3	4	5	4	3
411	1	3	2	0	2	3	3	4	2	3	5	4	3	4	2	3	5	5	5	3	3	2	5	2	3	2	3	4	5	5	4	5	3	1	3	4	3	4	3	1	2	2	2	2	3	3	3	3	3
412	0	4	2	1	2	1	1	2	1	2	2	1	1	2	2	1	2	2	1	2	1	1	1	1	1	1	1	3	2	1	3	3	4	4	4	5	4	4	4	5	5	5	4	4	5	4	4	4	5
413	1	3	1	0	3	4	4	3	4	3	2	4	4	3	4	5	2	5	3	3	3	3	4	3	3	3	3	3	4	3	4	5	3	2	4	4	4	4	4	5	5	5	4	4	3	3	4	4	5
414	0	4	2	1	1	1	2	1	1	1	1	1	1	2	1	2	1	1	1	1	2	2	1	1	1	1	1	4	5	5	5	4	5	4	5	4	5	5	5	4	4	3	5	5	5	5	5	5	5
415	0	3	1	1	4	3	5	4	3	3	3	1	1	1	1	2	1	2	2	2	4	5	4	3	3	3	2	3	3	4	3	2	2	3	1	1	5	3	5	3	5	5	3	4	3	4	3	3	3
416	0	3	2	0	3	2	2	4	5	4	4	2	2	2	4	4	2	3	3	2	3	3	5	3	3	2	3	3	2	3	3	3	4	5	5	5	3	3	3	3	3	4	3	4	4	4	5	5	5
417	1	4	2	0	1	2	1	1	1	2	2	2	3	2	2	1	2	1	1	3	2	2	2	2	2	1	1	3	4	3	3	4	3	4	4	4	4	4	4	5	4	4	4	4	4	4	5	4	4
418	1	2	1	1	2	1	2	1	2	2	1	1	1	3	1	2	1	1	2	1	2	1	1	2	2	2	2	4	4	5	4	3	5	4	5	5	2	3	3	3	3	3	3	2	4	4	4	3	3
419	1	2	2	1	5	5	2	4	3	2	3	2	1	2	2	2	3	1	3	2	2	2	2	3	2	2	1	3	3	3	3	3	4	4	4	5	3	3	2	3	4	4	2	2	3	2	2	3	3
420	1	2	2	1	2	4	4	2	3	4	3	3	3	4	2	3	2	2	3	4	3	4	3	3	3	3	3	3	1	2	1	3	2	3	3	3	3	4	4	5	4	5	3	3	4	3	3	3	2
421	0	2	1	0	3	3	3	4	4	2	3	2	2	1	1	2	2	1	1	2	2	2	2	2	2	3	2	1	1	3	4	4	3	1	3	3	3	3	2	3	1	2	3	2	3	3	2	3	5
422	1	2	2	0	4	4	5	4	3	3	3	2	4	5	5	5	3	3	2	3	3	2	2	2	3	4	3	1	1	2	3	3	1	3	1	2	2	3	1	4	3	3	2	3	3	2	2	4	3
423	1	4	2	0	1	1	1	1	1	1	1	1	2	1	1	1	1	2	1	1	2	1	2	1	2	2	1	4	4	4	3	4	4	4	4	4	4	4	4	4	3	4	2	4	3	5	5	3	4
424	1	4	1	0	3	3	3	4	3	3	3	4	4	5	4	4	4	3	5	5	3	3	3	5	4	5	3	4	5	4	4	3	4	5	4	4	3	2	2	2	2	2	1	3	3	2	1	3	3
425	0	5	1	0	2	1	1	2	1	2	1	1	1	1	1	1	1	1	1	1	2	1	1	1	1	1	1	5	5	5	5	5	5	5	5	5	4	4	4	4	4	5	5	5	4	4	5	5	5
426	1	3	2	0	1	1	1	1	1	1	2	4	4	3	1	1	2	3	3	2	2	2	2	2	1	1	1	4	4	3	4	5	5	5	4	5	5	5	4	4	5	5	4	4	3	4	4	4	4
427	0	1	2	0	3	3	3	3	5	3	3	2	1	3	4	4	2	5	2	4	3	5	4	4	5	3	5	3	4	3	3	5	5	5	5	5	4	4	4	4	4	5	2	3	3	2	2	3	1
428	1	1	2	1	3	2	2	2	2	2	2	1	2	1	1	1	2	3	2	3	2	2	2	3	1	1	2	3	4	3	4	4	2	3	3	3	3	1	2	3	3	3	2	4	3	2	1	3	3
429	1	3	2	1	1	2	1	1	1	1	1	2	2	1	1	2	1	2	2	3	3	3	2	2	2	2	1	4	5	4	5	5	3	4	4	3	3	3	4	3	3	2	4	4	5	4	5	4	5
430	1	2	1	1	5	5	5	5	4	4	5	5	4	4	5	2	4	2	3	3	2	5	4	3	3	4	3	3	1	3	2	1	3	4	3	3	3	4	3	2	2	4	4	3	4	3	4	3	5
431	1	1	1	1	2	2	2	2	2	2	1	2	4	3	4	4	4	5	3	3	4	3	3	2	3	3	3	2	3	2	2	1	5	5	4	5	3	3	4	5	4	4	5	5	5	5	5	4	5
432	1	4	2	1	4	3	4	5	3	4	5	4	2	2	4	2	2	3	2	5	4	4	3	4	4	3	4	4	3	3	3	2	4	5	5	4	3	4	3	3	3	4	2	2	1	3	1	2	2
433	1	2	2	1	2	1	2	2	2	2	2	3	2	2	2	2	3	2	3	5	3	3	4	3	2	2	1	4	3	4	4	3	4	4	4	4	4	4	5	4	4	4	4	3	4	5	5	5	5
434	1	3	2	1	4	4	3	5	4	5	5	4	3	4	4	3	2	4	3	5	2	3	3	3	5	3	5	2	1	1	4	4	4	1	3	3	3	3	2	4	4	4	3	4	4	4	4	5	4
435	0	2	1	0	4	4	3	3	5	3	5	3	4	4	4	4	4	3	3	4	3	3	5	3	3	4	5	3	2	3	4	3	3	1	3	3	5	5	5	5	5	5	3	3	5	3	4	4	4
436	1	3	2	0	3	5	2	3	2	2	2	4	4	3	3	5	2	4	3	3	2	3	1	1	1	2	1	1	1	2	3	1	2	3	3	2	3	3	3	3	3	3	2	4	3	3	3	3	3
437	1	4	2	0	2	2	1	1	2	2	1	1	1	2	2	2	1	3	2	1	2	1	2	1	3	2	1	5	5	5	4	4	4	5	5	4	4	4	5	5	4	5	3	3	4	5	5	4	5
438	1	4	1	1	4	3	3	3	4	2	2	2	3	1	2	4	2	3	3	1	2	2	1	2	3	3	1	3	3	3	3	3	3	3	1	4	5	4	5	4	4	4	4	2	1	2	2	3	2
439	0	2	1	0	3	3	3	4	1	3	3	4	4	3	3	2	4	3	3	3	4	3	2	4	1	2	1	1	1	1	1	3	3	3	3	2	5	4	4	5	5	5	3	3	3	2	4	4	5
440	0	2	2	0	1	1	2	2	2	1	2	2	2	2	2	2	1	3	3	1	1	1	1	2	1	1	1	5	5	5	5	5	4	4	4	4	4	5	5	5	5	5	4	4	5	5	5	4	5
441	0	1	2	1	4	4	2	5	2	2	4	1	1	2	1	1	2	3	1	1	1	1	1	1	2	1	1	2	4	3	4	5	4	4	3	4	5	3	3	3	3	5	3	4	2	2	1	3	3
442	1	1	2	1	4	3	2	3	2	3	3	5	4	4	3	4	4	3	4	3	4	3	4	3	4	4	2	4	4	4	3	4	5	5	5	4	5	4	5	4	5	5	5	5	4	5	5	5	5
443	1	3	1	0	2	2	4	2	3	2	1	3	2	2	2	3	1	3	4	2	2	1	1	2	2	2	1	4	4	4	4	5	3	3	3	1	4	3	3	3	4	4	2	4	3	3	1	3	3
444	1	3	2	1	3	5	3	3	3	2	3	3	4	4	2	3	4	3	3	3	2	3	4	2	2	2	2	4	3	3	3	3	3	3	1	3	3	3	4	3	3	4	1	3	3	3	1	3	4
445	1	3	2	1	1	1	2	2	1	2	2	1	1	1	1	2	1	3	2	1	1	2	2	1	3	3	3	5	5	5	4	4	5	5	5	4	4	5	3	5	4	5	4	4	5	5	5	4	5
446	0	4	1	0	1	1	2	1	1	1	1	1	1	1	1	1	2	2	1	1	1	1	1	1	1	1	2	5	5	5	5	4	5	5	5	5	5	5	5	5	5	5	5	5	5	5	5	5	5
447	1	2	2	0	2	2	2	1	2	3	1	2	2	2	2	2	3	3	2	2	3	3	4	3	3	3	2	5	5	4	4	5	3	3	3	3	4	5	4	4	4	4	4	2	3	2	4	3	4
448	1	2	2	1	1	1	2	2	1	1	1	1	1	1	1	1	1	3	1	1	2	1	1	2	2	2	1	5	5	5	4	5	5	5	5	4	5	5	5	5	5	5	4	5	5	5	5	5	5
449	1	1	2	1	2	1	2	2	2	2	2	3	2	2	2	2	3	2	1	2	2	2	2	3	3	1	3	4	3	5	4	4	3	3	1	3	1	3	2	3	2	2	4	4	4	4	5	4	4
450	1	3	1	0	3	2	2	2	2	2	1	5	3	1	2	4	3	3	3	2	2	2	2	4	3	2	3	3	1	3	3	3	2	2	3	3	3	4	3	4	3	3	3	2	3	4	5	4	4
451	1	2	1	1	2	3	1	1	2	3	3	3	3	4	3	2	3	3	2	2	3	3	2	3	2	2	2	3	3	4	3	3	4	4	4	4	4	3	4	4	3	3	4	4	4	4	5	4	3
452	1	3	2	0	5	3	2	3	2	3	3	2	1	1	1	2	1	1	1	2	2	3	1	3	2	2	1	4	2	4	4	4	1	1	3	3	4	3	4	3	3	5	3	3	3	3	1	3	1
453	0	3	3	1	3	3	2	3	2	3	3	2	1	1	2	1	1	1	1	2	1	1	1	1	3	2	1	4	3	1	5	5	4	3	4	3	4	3	4	3	4	2	3	3	4	3	3	3	3
454	0	3	2	0	2	2	4	3	2	4	1	3	2	2	1	5	4	3	4	2	3	2	2	2	2	2	2	5	3	4	4	3	3	4	5	4	3	1	3	2	2	3	4	2	3	3	3	3	2
455	1	3	2	0	1	1	2	1	2	1	1	2	1	1	1	2	3	2	1	3	3	2	2	2	1	1	1	3	3	4	3	3	3	3	3	3	4	3	4	2	2	4	3	4	2	3	4	3	3
456	0	5	2	0	2	1	1	1	1	1	1	1	1	1	1	1	2	2	2	1	1	1	1	2	1	2	1	4	4	3	5	3	4	3	3	3	3	3	2	2	3	3	3	3	4	4	3	3	5
457	1	4	2	0	2	3	1	1	2	2	1	2	3	2	2	2	2	2	2	1	1	1	1	1	3	2	1	5	5	5	3	4	5	4	5	4	3	5	5	5	5	4	5	4	5	5	5	5	5
458	1	2	1	0	1	1	2	1	1	1	1	2	2	2	3	2	2	1	3	2	2	3	2	2	2	2	1	5	4	5	3	3	5	4	5	4	5	5	4	5	5	5	4	4	2	4	4	4	3
459	1	3	2	0	2	1	2	2	2	3	2	1	2	1	1	1	1	2	3	3	4	5	3	5	4	3	3	4	4	4	3	4	3	3	4	4	4	4	5	4	4	5	2	4	5	4	5	4	4
460	1	3	2	0	3	3	2	3	4	2	2	2	2	2	1	5	1	3	2	3	3	2	2	2	3	3	3	4	4	4	2	2	4	4	4	4	3	3	4	2	4	4	3	4	3	4	5	4	4
461	0	4	1	0	4	3	3	5	3	4	3	2	2	3	1	2	2	2	2	3	4	4	4	3	2	2	2	3	3	4	2	1	2	3	3	2	1	2	3	3	2	2	3	2	3	3	3	3	4
462	0	4	2	1	2	3	3	3	4	3	2	4	4	3	4	4	3	3	5	2	3	2	3	1	3	3	3	4	4	4	2	4	4	4	4	4	3	4	5	5	4	4	3	3	4	4	5	4	5
463	1	2	1	0	1	1	1	2	1	1	1	1	2	2	1	1	1	1	3	2	2	1	3	3	1	1	1	4	1	2	4	4	4	4	3	4	4	5	5	5	5	5	4	3	4	4	4	3	4
464	1	4	2	0	4	3	3	4	4	5	4	4	4	4	4	5	3	3	3	3	2	2	2	2	2	3	3	1	2	3	2	3	3	2	3	3	5	5	5	5	5	5	5	4	3	2	3	4	4
465	1	3	2	0	5	4	5	3	5	3	3	2	2	2	2	3	3	5	3	1	1	1	3	3	2	1	2	3	2	2	2	3	4	4	4	3	3	4	4	3	3	4	5	4	4	4	5	5	5
466	0	2	1	1	3	5	4	4	3	4	4	4	2	1	3	2	4	3	3	4	4	2	3	2	1	2	2	1	2	1	3	2	3	3	1	3	2	1	4	1	3	2	2	2	3	3	3	3	3
467	1	1	2	1	3	3	3	3	4	3	4	4	4	5	4	4	3	3	3	4	3	4	3	2	4	5	5	4	4	4	3	1	1	2	1	2	4	3	4	4	3	4	4	5	3	4	5	4	5
468	1	3	1	1	3	2	2	2	3	2	1	3	4	3	2	3	5	4	5	2	2	3	2	3	2	2	2	4	4	4	5	5	1	2	3	2	5	5	5	4	5	5	3	4	3	4	3	3	5
469	1	3	2	1	3	2	2	2	2	2	1	4	4	3	4	4	3	3	4	1	2	2	2	2	3	5	3	1	1	3	3	3	3	3	3	1	4	3	2	3	3	2	1	1	2	2	1	3	2
470	1	2	1	1	1	2	3	2	2	3	4	2	3	2	2	2	2	3	2	3	2	3	4	2	3	3	3	5	5	5	4	4	4	4	3	4	5	4	4	5	4	5	4	5	4	4	5	4	5
471	1	1	2	1	3	5	4	4	3	2	4	3	2	2	2	2	3	3	3	3	1	3	2	3	3	3	4	5	4	5	3	3	5	4	5	5	2	2	2	2	1	3	4	5	5	3	5	4	4
472	1	4	2	1	2	3	1	3	1	2	2	1	2	1	2	1	3	1	3	1	1	2	1	1	2	1	2	3	4	4	5	5	5	4	5	5	4	4	5	4	4	5	5	5	4	4	5	4	4
473	1	2	2	0	1	2	1	3	1	2	2	2	4	5	4	3	4	4	3	2	1	2	2	2	3	4	3	5	4	3	4	3	2	3	2	1	4	1	3	2	2	3	2	3	4	2	3	3	2
474	1	2	1	0	4	1	3	2	3	2	3	3	2	5	3	4	5	4	3	3	2	3	2	3	3	4	3	3	4	3	5	4	4	5	5	4	4	4	3	3	3	3	4	4	4	4	5	4	5
475	1	2	2	0	3	2	2	2	2	1	2	1	2	1	1	1	1	1	1	1	1	2	2	2	3	1	1	4	4	4	1	1	3	3	3	1	3	3	3	2	4	3	2	2	2	2	2	2	2
476	0	4	2	1	3	2	2	2	2	2	2	2	2	1	2	2	2	2	3	3	4	2	4	3	2	3	1	3	4	4	5	5	4	5	4	3	3	4	4	3	2	2	4	4	3	5	4	4	5
477	0	3	2	1	4	4	3	2	5	3	4	3	3	2	1	2	4	3	2	2	2	1	1	1	3	3	2	3	2	1	4	4	2	3	3	3	2	3	3	1	2	2	3	3	2	3	3	2	3
478	1	3	1	0	2	1	3	2	2	2	1	1	2	1	2	3	2	2	3	1	1	1	1	1	1	3	1	4	4	4	4	3	4	4	4	4	5	3	4	4	4	4	4	5	3	3	5	4	5
479	1	3	2	1	2	2	1	3	3	3	1	3	3	2	2	3	2	4	3	1	3	2	3	3	2	5	1	5	4	4	4	4	3	3	4	4	3	3	5	3	3	5	4	5	4	4	5	4	5
480	1	2	2	0	2	2	2	1	4	1	1	1	1	3	2	3	3	3	2	3	2	1	2	3	2	2	1	3	3	3	4	5	4	4	4	4	2	3	1	1	1	2	4	3	3	3	5	4	2
481	1	2	2	1	2	3	2	3	4	4	3	4	4	4	2	2	4	3	4	1	1	1	1	2	2	3	4	4	5	4	5	4	4	5	5	5	5	5	5	5	5	5	5	4	5	4	5	4	5
482	0	4	2	0	4	4	5	3	3	4	4	2	1	2	1	1	2	1	2	2	2	2	2	3	3	3	3	3	2	1	3	3	3	3	3	3	2	3	3	3	2	3	1	4	2	2	3	3	3
483	1	2	1	0	2	2	1	2	1	2	2	2	1	2	2	2	1	2	1	1	2	2	1	1	3	3	2	4	5	5	5	4	5	5	5	5	4	4	4	5	4	5	5	4	5	4	5	5	5
484	0	3	1	0	1	1	3	2	1	1	2	2	3	3	2	2	1	2	1	1	1	2	1	1	1	1	1	4	4	4	4	4	3	3	3	3	4	5	4	5	4	5	4	5	4	4	5	4	5
485	0	2	2	1	2	1	1	2	1	2	1	3	3	2	3	4	2	3	4	3	3	3	3	4	3	3	3	5	5	5	5	4	4	3	5	5	2	3	2	3	2	3	1	3	3	3	3	3	3
486	1	3	2	0	4	2	3	4	4	3	2	1	1	2	2	3	2	2	2	2	3	3	2	2	2	2	2	4	4	4	3	3	3	1	2	2	3	3	3	3	3	3	2	2	3	3	3	3	5
487	1	2	2	1	5	4	4	4	3	4	4	1	1	1	1	2	1	3	3	3	3	5	2	5	2	2	1	3	3	3	3	3	4	4	5	4	3	3	2	3	3	2	4	4	3	4	5	3	5
488	1	1	2	1	4	1	1	3	3	2	2	2	4	5	3	3	2	3	4	3	3	5	4	4	3	2	3	2	3	4	4	4	3	3	2	3	1	1	4	3	4	2	4	2	3	3	3	3	3
489	0	2	2	0	2	2	2	1	2	1	1	3	3	2	2	5	4	5	3	1	2	2	1	1	2	3	2	4	4	4	4	3	4	4	3	3	3	3	4	3	4	4	4	4	4	4	5	3	5
490	1	2	2	0	4	3	4	3	2	3	2	4	4	3	5	4	5	5	5	3	4	5	5	3	3	3	3	1	1	1	3	4	2	3	3	1	2	3	4	3	3	3	3	1	2	2	2	3	3
491	1	3	2	0	4	2	3	2	3	2	2	3	4	3	2	3	2	5	3	2	3	2	2	2	3	3	3	4	4	4	1	3	3	4	4	4	4	4	4	5	4	5	4	5	4	4	5	5	5
492	1	3	2	1	5	4	5	4	3	3	3	2	3	4	4	4	2	4	5	4	5	3	3	4	3	3	5	3	3	1	1	2	2	3	3	2	3	3	3	3	2	3	2	2	2	3	1	3	3
493	0	3	2	0	2	2	2	2	1	1	1	1	3	1	2	2	3	2	3	1	2	2	2	2	1	1	1	3	2	1	3	3	3	4	4	3	3	3	3	3	4	5	2	4	3	2	3	4	4
494	1	4	1	1	4	3	3	3	5	2	3	4	4	4	4	4	4	4	4	3	3	3	3	3	3	3	2	3	3	3	2	3	3	3	3	3	4	2	3	3	3	3	3	4	3	2	3	4	3
495	0	2	1	1	5	4	5	5	4	4	5	2	3	3	3	2	3	5	4	3	3	2	1	3	3	1	3	3	1	1	3	4	2	1	3	4	4	4	4	4	4	5	3	3	3	2	3	3	3
496	0	5	2	0	2	1	1	1	2	2	1	3	2	2	2	4	2	1	2	1	1	2	2	2	1	3	3	4	2	4	5	5	3	3	3	3	4	4	5	4	4	4	4	2	3	4	3	4	4
497	1	5	1	1	3	1	2	2	2	2	2	2	1	3	2	2	1	2	2	1	3	2	2	2	2	1	1	3	3	3	4	4	5	5	4	3	4	3	3	4	3	3	5	4	4	4	3	4	3
498	1	1	2	0	5	3	2	5	4	4	4	2	4	4	4	5	4	4	3	3	3	5	1	3	5	3	3	1	1	1	3	3	3	3	3	2	3	1	4	4	4	3	4	4	4	4	5	3	4
499	0	1	1	1	1	1	2	1	2	1	1	1	1	2	1	2	1	3	1	3	4	3	5	3	2	1	1	4	4	4	3	3	4	3	4	4	3	3	3	2	3	2	2	2	3	3	4	5	5
500	0	1	2	0	2	1	3	3	2	2	2	1	3	3	1	3	3	3	3	2	2	1	2	2	2	3	2	5	4	4	3	4	5	5	4	5	4	4	5	4	4	4	2	2	3	3	5	3	3
501	1	5	1	0	2	1	1	1	2	2	1	1	1	2	1	1	1	3	2	1	2	1	1	1	2	1	1	5	4	5	5	5	4	3	4	4	4	3	4	3	4	5	5	5	5	3	3	4	5
502	1	3	2	0	5	5	5	4	3	3	3	5	5	2	4	4	4	5	4	2	2	2	2	2	4	3	3	3	4	3	2	4	4	1	3	4	5	4	4	5	4	5	2	3	3	3	5	3	5
503	0	2	2	1	2	2	1	3	3	3	2	1	1	1	1	2	1	3	1	2	2	2	2	2	1	1	1	4	4	3	4	4	5	5	5	5	4	3	5	4	4	4	4	4	4	5	5	5	5
504	1	1	1	0	3	5	4	3	4	5	4	2	2	2	3	2	3	2	2	3	4	3	3	3	3	4	3	3	4	5	5	5	3	1	2	1	4	5	3	4	4	5	3	4	3	2	3	3	5
505	0	4	1	1	1	1	3	1	2	1	1	2	2	1	1	2	1	3	2	3	3	2	2	3	2	2	1	3	4	4	5	5	4	4	4	4	2	1	4	3	4	3	4	3	4	4	4	3	3
506	1	4	2	0	1	2	2	1	1	1	2	2	1	1	1	1	1	2	2	2	1	1	2	2	1	2	1	5	4	4	4	4	4	5	5	5	4	5	5	5	4	5	5	5	5	4	5	5	5
507	0	2	2	0	2	1	1	2	1	1	1	2	2	2	2	1	1	2	2	1	1	2	1	1	2	1	2	3	3	3	4	3	4	5	4	4	5	4	4	3	4	5	4	5	3	4	5	4	5
508	1	2	2	1	2	1	2	1	3	3	1	2	3	2	2	2	2	3	1	2	3	2	3	5	3	4	3	4	4	5	4	5	5	5	4	3	5	5	4	4	5	5	3	4	3	4	4	3	4
509	1	3	1	1	3	2	1	2	3	2	2	1	1	1	1	2	1	1	2	3	3	2	2	3	3	3	2	4	3	3	3	1	5	4	5	4	3	2	1	4	3	3	1	2	3	2	3	3	2
510	0	1	1	1	3	2	2	2	3	2	3	1	4	2	2	3	2	3	3	2	3	3	4	2	4	3	4	2	2	1	3	3	4	5	5	5	3	3	2	1	2	3	4	2	3	2	2	3	3
511	0	5	1	0	1	2	1	1	1	2	1	2	2	2	2	2	2	2	3	1	2	1	2	1	2	3	2	3	2	3	5	5	2	1	3	3	3	4	4	3	4	5	3	4	4	4	5	4	4
512	0	2	2	1	5	3	4	5	5	4	5	2	1	1	1	1	1	2	2	2	2	2	2	2	2	2	4	2	2	2	1	4	4	4	3	4	4	5	3	3	3	5	3	3	2	2	2	3	2
513	1	1	2	1	1	1	2	1	2	1	1	2	1	2	2	2	1	1	2	1	1	1	2	1	3	1	1	4	4	4	5	5	5	4	5	4	5	5	5	5	5	5	3	2	2	4	2	2	2
514	1	1	1	1	2	3	3	2	3	2	2	3	3	3	3	4	3	3	3	1	2	1	2	1	1	1	2	3	2	3	3	4	3	5	4	3	4	4	4	5	3	4	4	4	2	3	3	4	4
515	0	3	2	0	3	3	3	5	1	3	4	2	2	3	4	2	2	3	4	3	3	2	2	2	2	3	3	5	4	4	3	4	3	3	3	4	3	3	3	1	3	4	1	4	1	4	2	3	1
516	1	4	2	0	2	2	2	2	2	2	2	2	1	1	1	1	1	1	2	3	4	3	4	3	2	3	3	5	5	5	4	5	4	3	4	4	4	4	4	4	4	4	4	4	5	4	4	5	5
517	1	2	2	1	2	1	2	1	1	1	1	2	1	1	2	2	2	3	2	1	1	2	1	1	2	2	1	5	4	5	4	5	4	4	5	4	3	5	4	5	5	5	4	4	4	5	5	5	5
518	0	2	1	1	1	3	3	2	3	2	2	1	1	2	1	2	2	1	1	1	3	2	3	2	1	2	1	5	5	5	3	4	4	4	4	4	4	4	4	4	4	5	4	4	4	4	5	4	5
519	1	1	2	0	3	4	1	4	2	3	2	4	4	2	1	4	1	3	3	2	3	2	2	2	1	1	1	2	2	3	4	4	3	1	2	3	4	4	3	4	4	5	5	4	4	4	5	3	5
520	1	4	1	1	5	4	3	4	3	4	4	4	3	4	3	4	5	5	3	2	3	3	2	2	3	3	5	3	2	3	3	3	4	3	3	3	5	4	4	5	5	5	3	5	3	2	3	4	5
521	1	2	1	0	5	4	4	4	5	2	3	4	4	2	5	5	5	3	3	4	4	3	4	5	3	3	3	3	2	3	3	4	3	4	4	3	4	4	3	4	3	3	2	2	2	2	4	2	3
522	1	3	2	1	3	2	2	2	3	2	4	2	4	3	4	3	4	3	5	3	3	4	2	3	3	3	1	2	3	2	3	3	4	4	4	4	1	1	3	3	2	1	2	2	2	3	1	3	1
523	0	3	1	1	1	1	1	1	1	1	1	1	2	2	2	3	1	2	3	2	3	2	4	1	1	1	1	4	4	4	3	3	4	4	4	4	3	3	1	2	3	2	3	4	3	3	3	3	3
524	1	2	2	1	2	2	2	1	2	2	2	2	1	1	1	1	2	2	2	2	2	2	2	2	1	2	1	5	5	5	4	3	4	4	3	4	4	4	4	5	4	4	3	4	5	5	5	5	5
525	1	2	2	0	4	3	4	4	4	5	4	2	4	4	3	3	2	3	2	3	3	2	2	3	4	3	3	4	4	3	3	4	4	3	4	4	3	5	4	4	4	4	3	4	4	4	5	4	5
526	0	2	2	1	2	3	2	1	3	1	1	3	2	2	3	2	3	3	2	1	2	2	2	2	2	1	2	5	4	4	5	4	5	4	5	4	5	5	5	5	4	5	4	5	5	4	5	5	5
527	0	1	2	1	2	1	2	2	2	3	2	2	1	2	1	2	1	2	1	3	4	5	3	3	2	2	2	2	4	3	3	2	2	3	3	3	2	4	3	3	3	2	5	4	4	5	5	4	5
528	1	2	1	1	2	3	3	2	2	4	2	1	1	1	1	1	1	2	1	1	2	1	1	2	2	1	1	3	3	3	1	2	3	4	3	1	3	4	3	2	2	3	3	4	3	4	4	3	5
529	0	1	1	1	3	1	2	3	3	2	3	4	4	5	3	4	4	4	3	5	5	3	5	3	3	5	3	4	4	4	3	3	4	3	4	4	3	5	5	5	5	5	3	3	2	4	2	3	3
530	0	1	2	1	1	1	1	1	1	1	2	1	1	1	1	1	1	2	1	1	1	1	1	2	1	2	2	4	4	4	4	3	3	4	3	4	4	4	4	5	5	5	5	5	4	4	5	5	5
531	0	1	2	1	5	3	4	4	4	3	5	4	4	4	4	5	4	2	5	3	3	5	2	3	3	3	2	3	4	3	3	3	3	4	3	3	2	2	3	2	2	4	1	3	3	2	3	2	4
532	0	3	2	1	2	3	2	3	2	1	2	2	2	1	1	2	3	2	2	3	3	5	2	2	3	4	3	5	4	5	4	4	4	5	5	5	4	3	4	5	4	5	4	3	3	3	3	2	3
533	1	2	2	0	2	1	1	2	1	2	1	3	5	3	3	3	5	3	3	3	4	3	3	3	3	3	1	3	4	4	3	1	2	2	2	2	2	3	3	3	4	3	1	3	2	2	1	3	4
534	1	4	1	1	1	2	1	1	2	1	1	2	1	2	1	2	1	3	1	1	2	1	2	2	3	3	2	3	3	3	4	4	3	1	3	3	3	3	1	3	3	3	4	4	5	5	5	5	5
535	0	1	2	1	3	4	4	5	5	3	5	1	1	1	1	1	1	3	2	2	2	1	1	1	2	2	2	4	4	4	3	3	3	3	3	3	3	5	3	4	4	5	5	5	5	5	5	5	5
536	1	2	2	1	3	3	4	2	3	2	5	2	1	5	3	2	2	3	3	4	3	5	4	3	3	2	3	4	3	3	2	3	3	2	3	1	2	3	1	2	3	2	2	2	2	2	3	3	2
537	1	3	1	0	3	4	2	3	4	3	3	2	2	1	2	1	1	2	1	2	2	3	2	2	1	1	1	5	5	5	4	5	4	3	4	5	4	3	4	4	4	4	4	5	4	4	3	2	3
538	1	1	2	0	3	3	3	4	3	3	2	4	5	4	1	5	4	5	3	2	3	2	3	3	2	3	3	3	3	4	1	3	4	3	4	4	3	3	4	3	3	3	3	1	3	2	2	2	3
539	0	3	1	1	3	5	3	4	5	3	3	2	4	1	2	2	5	3	2	3	3	3	3	3	3	3	3	4	4	4	4	3	4	5	5	4	2	1	2	1	2	1	4	3	4	5	4	5	5
540	0	5	1	0	2	2	2	2	2	1	2	1	1	1	1	1	1	1	1	1	2	1	2	1	2	1	1	1	1	1	4	4	4	4	1	3	3	4	3	4	4	4	3	2	3	3	4	3	3
541	1	4	1	0	3	3	4	3	3	3	4	4	3	4	2	3	3	3	3	3	3	3	5	4	3	3	3	3	2	2	3	1	4	4	4	5	3	4	3	4	4	3	4	4	5	4	5	4	5
542	0	2	2	1	2	3	2	2	2	2	3	1	3	1	1	2	1	1	2	1	1	1	2	1	3	3	1	3	3	3	2	2	4	4	4	4	3	4	3	3	4	5	4	4	3	3	3	3	5
543	1	2	2	1	2	2	2	2	2	2	2	5	4	5	4	4	4	3	5	3	2	3	3	1	4	3	2	4	2	4	4	5	4	3	4	3	1	2	3	3	3	2	4	2	3	2	3	3	2
544	1	4	1	1	3	3	4	2	3	2	5	2	2	2	1	2	2	3	2	3	3	3	2	2	2	2	1	3	3	1	4	2	3	2	3	3	3	3	3	2	3	3	2	4	3	4	5	3	5
545	0	2	2	0	3	3	4	2	3	3	3	4	5	5	3	5	5	5	4	4	3	5	4	3	4	3	3	3	4	3	3	3	3	2	3	3	4	3	4	4	2	3	1	3	2	1	2	3	4
546	1	4	2	0	2	1	2	1	1	2	2	2	1	1	1	1	1	2	1	2	1	2	2	2	2	1	1	3	4	3	4	4	4	4	5	4	3	3	2	4	4	2	2	2	3	4	3	2	3
547	0	1	2	1	3	3	2	2	3	3	4	3	3	5	5	4	4	3	3	5	3	5	4	3	5	3	3	4	4	4	3	4	4	4	4	4	4	4	4	3	4	4	5	4	4	5	5	4	5
548	0	2	2	0	2	1	2	2	3	2	2	5	3	4	3	2	5	3	3	2	2	3	1	2	2	3	2	4	5	4	4	4	5	5	5	5	3	4	4	4	4	4	4	4	5	3	5	3	3
549	0	2	2	1	5	3	4	4	4	4	5	3	4	3	3	5	4	2	4	3	3	5	3	3	3	3	3	3	3	4	2	1	4	1	3	3	4	4	5	4	4	5	3	4	4	3	3	4	5
550	0	4	2	0	3	4	4	3	4	2	4	3	2	4	2	2	2	3	3	1	1	2	1	1	3	2	2	3	3	3	3	4	3	3	4	3	4	3	4	4	4	5	4	4	4	4	5	5	5
551	0	1	1	1	2	2	3	1	2	2	1	2	3	2	4	2	3	3	3	2	3	2	2	2	1	1	1	4	2	2	3	4	4	4	3	2	4	4	4	4	5	4	4	4	3	3	5	4	5
552	1	3	2	1	3	2	2	3	2	2	1	2	4	1	1	5	1	3	2	2	2	2	2	1	1	1	1	3	2	3	5	5	2	1	3	4	3	1	4	3	2	1	5	2	3	3	4	4	4
553	1	3	2	1	2	2	1	2	3	2	2	2	1	2	1	3	2	2	3	2	2	2	1	1	2	3	2	2	3	3	4	4	3	1	3	4	4	2	4	3	3	2	4	4	4	5	5	4	5
554	0	2	2	1	3	3	1	3	2	2	2	1	2	1	1	1	1	1	1	2	3	2	2	2	1	1	2	5	5	5	5	4	4	5	5	4	4	5	4	5	5	5	3	4	4	4	3	3	4
555	1	2	1	0	2	2	3	3	2	2	3	3	5	3	4	1	1	4	3	2	2	2	1	2	3	3	2	5	5	5	1	3	1	1	1	3	3	5	5	5	5	5	4	3	4	5	5	3	5
556	1	1	2	1	5	1	4	3	4	3	3	3	3	4	4	4	3	3	2	2	3	2	2	2	3	4	3	5	5	5	3	3	3	1	3	3	4	4	4	5	5	5	4	4	4	5	5	5	4
557	1	1	2	1	2	4	2	3	3	2	2	3	3	3	2	3	2	3	5	1	3	2	2	1	2	2	3	4	4	4	4	5	4	4	4	4	3	3	4	4	3	4	3	3	4	3	2	3	3
558	1	2	2	0	5	4	3	2	4	4	5	1	1	2	1	1	1	2	2	2	3	4	3	3	3	3	3	3	1	1	4	3	3	4	3	4	3	1	3	2	3	3	3	1	3	3	5	3	2
559	1	4	2	0	2	1	2	2	2	2	1	1	1	1	2	2	1	3	3	2	2	2	2	1	2	2	2	5	5	4	5	5	5	4	5	4	3	2	3	2	3	2	3	3	2	4	4	3	3
560	0	2	1	0	2	1	2	2	2	1	2	1	2	1	1	1	1	2	1	3	2	4	5	3	2	2	2	4	3	3	3	5	3	1	4	4	4	4	1	3	3	4	3	3	4	3	3	3	3
561	0	1	1	1	2	2	2	3	1	1	1	3	3	3	4	2	3	5	3	2	3	3	2	3	3	3	2	3	3	4	4	3	1	1	3	3	4	5	5	5	5	3	5	3	4	4	4	4	3
562	0	4	2	1	4	2	4	3	5	5	4	3	4	5	4	2	3	3	5	2	3	3	3	1	3	3	3	3	3	3	4	3	3	2	4	4	4	4	4	5	4	5	1	4	1	1	4	3	3
563	1	5	1	0	3	3	2	2	3	2	4	3	3	4	3	1	4	3	3	1	3	4	3	4	3	2	1	3	3	3	4	4	5	4	4	4	4	5	5	4	4	5	3	4	4	3	3	4	4
564	1	5	2	0	2	1	2	2	3	2	1	2	3	2	2	2	2	3	1	2	2	2	3	3	3	3	4	5	4	5	3	3	3	3	3	2	1	3	2	3	2	3	3	4	3	5	5	4	3
565	1	1	2	1	3	3	3	2	3	3	4	5	4	5	3	2	4	3	3	3	3	2	2	3	3	3	3	4	5	5	4	4	4	4	4	4	4	3	3	3	2	4	3	4	4	2	3	4	3
566	1	5	1	1	2	2	3	2	2	1	2	4	2	3	3	4	3	3	3	3	4	5	4	3	1	3	1	4	4	4	4	2	4	4	4	4	1	3	3	3	3	2	3	2	2	3	3	3	3
567	1	4	2	1	5	3	5	4	4	4	4	4	4	2	4	5	4	4	4	2	2	3	2	2	3	3	5	1	2	1	3	4	2	1	2	3	2	1	2	1	2	3	3	3	3	3	3	3	3
568	1	1	2	0	4	5	4	5	5	5	3	4	4	4	4	4	2	4	3	1	2	2	1	1	3	3	3	4	4	4	1	1	3	1	3	4	4	4	4	4	4	4	1	3	3	2	3	2	3
569	1	1	2	0	2	1	2	1	2	1	2	3	2	2	1	2	1	4	2	2	1	1	2	1	2	2	2	4	4	3	3	3	4	4	4	3	1	3	4	3	4	4	5	5	5	5	5	5	5
570	1	2	1	1	3	2	4	1	2	2	2	3	3	3	2	5	1	3	4	2	1	1	1	2	3	4	3	5	5	5	3	4	4	4	4	5	4	5	5	5	5	5	5	4	5	5	5	4	3
571	1	3	2	0	2	3	2	3	3	2	2	1	1	1	1	1	1	1	1	2	2	2	3	5	2	1	1	2	3	3	3	4	3	1	2	3	3	3	3	4	3	2	4	2	3	4	3	3	2
572	0	1	2	1	3	3	3	3	4	4	5	3	3	4	3	3	3	3	3	3	3	2	5	3	3	5	5	3	2	1	2	1	5	4	4	5	5	3	2	5	3	5	3	3	3	2	2	4	2
573	0	3	2	1	3	2	1	2	1	3	4	1	3	2	3	2	3	3	3	5	3	5	2	3	3	3	3	5	4	4	3	4	4	5	4	4	4	3	3	3	2	3	4	4	2	3	3	3	5
574	0	3	2	1	3	3	5	5	3	4	4	4	4	5	4	4	3	4	3	1	2	2	1	1	1	1	1	3	3	3	3	3	1	3	3	1	2	3	2	2	1	2	1	2	2	3	2	2	3
575	0	5	1	0	3	4	3	2	2	3	3	3	2	4	4	3	2	3	3	3	3	3	4	2	2	2	4	3	4	4	3	3	3	3	4	3	3	1	2	3	2	4	3	2	3	3	3	3	3
576	1	3	2	1	2	1	2	1	1	1	1	2	2	1	2	2	1	2	3	3	2	2	2	1	2	3	2	5	5	5	5	5	5	5	5	4	5	4	4	5	5	5	5	4	4	3	4	3	5
577	0	3	2	1	2	1	2	1	1	2	1	3	3	2	2	3	2	1	1	1	1	1	1	2	2	2	1	3	3	4	3	2	3	4	4	5	5	5	4	5	4	5	4	4	5	4	3	5	5
578	0	2	2	0	3	5	4	4	2	4	5	4	2	2	2	3	2	3	2	2	1	2	1	1	3	4	3	4	5	4	3	3	4	4	4	4	4	5	4	5	4	5	3	4	3	4	5	4	5
579	0	4	1	0	2	1	1	1	2	1	1	2	2	2	1	2	1	2	2	2	4	3	1	3	2	2	2	5	5	5	5	5	4	5	4	5	4	5	5	5	5	5	4	5	4	5	5	5	5
580	1	4	2	0	2	1	2	2	2	2	1	1	3	3	4	3	4	2	2	1	2	2	2	1	2	1	1	4	3	3	1	2	4	3	3	4	5	5	5	5	5	5	1	2	3	2	3	2	1
581	1	1	2	0	4	5	4	3	3	4	4	4	3	2	2	1	2	5	3	3	4	3	3	5	1	5	2	3	3	3	3	3	2	2	2	1	3	3	3	1	1	4	1	1	3	2	3	3	3
582	1	3	2	1	3	5	3	3	3	3	4	2	1	2	2	1	1	3	2	3	2	3	2	3	1	1	3	3	2	3	3	2	3	3	4	3	3	2	3	3	3	1	2	3	3	4	4	4	3
583	0	1	2	1	5	3	5	2	3	3	3	1	2	2	2	2	2	2	2	3	4	2	3	3	3	4	4	3	4	2	5	3	3	3	4	2	2	2	1	3	1	1	3	3	4	3	5	3	3
584	1	1	2	0	5	3	2	4	4	4	4	3	4	4	4	5	3	4	4	3	3	3	3	4	5	3	3	4	4	4	3	4	3	3	3	2	3	4	4	3	4	3	2	2	2	4	2	3	3
585	0	2	2	1	4	2	3	4	2	3	5	2	2	4	1	2	2	3	2	3	3	3	3	3	3	3	3	3	3	2	4	3	4	3	4	4	4	4	4	4	4	5	4	5	4	4	5	4	5
586	1	3	2	0	2	1	1	1	1	1	1	1	1	2	1	2	1	1	2	1	1	1	1	1	2	2	2	4	4	2	3	3	5	5	4	4	4	4	5	5	5	5	4	4	5	4	5	4	5
587	0	3	2	1	2	4	2	3	3	2	3	4	4	4	4	2	1	4	3	2	1	1	1	1	2	1	1	4	3	2	3	3	1	3	3	1	5	3	4	4	3	4	5	5	4	5	5	4	5
588	1	3	1	0	2	2	2	2	1	3	2	2	3	1	3	1	3	3	3	2	3	3	4	3	3	3	3	4	3	3	3	3	4	5	5	4	2	4	3	5	4	3	5	4	4	5	5	4	5
589	1	1	2	1	2	2	2	4	2	2	2	1	1	1	1	2	1	1	2	1	2	2	2	2	3	3	1	3	1	3	4	3	3	4	5	4	3	4	3	3	3	4	3	5	3	4	5	3	3
590	0	4	2	1	1	1	2	2	1	1	1	1	1	1	1	2	1	1	1	1	1	2	2	1	2	1	1	5	5	5	5	4	3	3	3	5	4	3	4	4	4	4	4	4	5	3	3	3	3
591	1	2	2	1	4	3	5	3	4	5	5	2	1	2	2	2	2	3	2	3	3	2	2	2	2	3	3	1	1	3	5	3	1	1	3	4	4	3	4	4	3	4	4	4	5	4	5	4	5
592	1	2	1	0	3	2	2	4	3	3	4	1	1	1	1	1	1	1	1	2	2	3	1	1	3	1	3	3	4	3	4	5	5	5	5	4	4	4	4	4	5	5	5	5	5	5	5	4	5
593	0	3	1	0	2	1	2	2	3	2	2	2	2	3	2	2	2	3	2	1	1	1	2	1	1	2	1	3	4	4	3	2	3	1	3	4	4	4	5	5	5	5	4	4	4	4	4	4	4
594	1	2	2	1	3	3	2	3	3	4	2	2	1	3	2	3	1	2	2	1	2	3	2	2	2	2	3	5	5	5	5	4	4	5	5	4	4	4	4	4	4	4	3	4	4	5	5	4	5
595	1	1	2	0	4	5	4	5	4	4	4	2	2	2	3	2	3	3	2	3	2	3	2	3	4	5	3	3	1	3	3	2	4	4	5	4	4	3	3	2	3	4	1	3	2	2	3	3	2
596	0	5	1	0	3	3	2	2	3	3	3	1	1	2	1	1	1	1	1	2	2	3	2	2	5	3	3	3	2	2	3	1	3	3	4	4	3	4	4	3	3	4	3	2	4	2	3	3	2
597	1	4	2	0	2	2	3	2	3	2	2	2	1	2	3	2	5	5	3	1	2	2	2	2	2	5	3	3	3	2	4	4	4	4	4	4	4	3	4	4	4	4	5	5	4	5	5	4	5
598	0	4	2	1	1	1	1	1	2	1	1	1	1	1	2	1	1	1	1	2	1	1	2	2	2	1	1	5	5	5	3	2	5	5	4	5	3	1	4	1	2	3	2	4	3	3	1	3	3
599	1	1	1	1	4	4	4	5	3	4	5	5	5	4	5	4	4	3	3	2	3	3	5	3	3	3	5	3	3	3	5	3	3	3	3	1	3	4	4	3	3	3	4	2	4	3	1	3	4
600	0	5	1	0	2	3	3	1	2	2	2	1	1	1	1	2	1	1	1	2	2	2	2	2	2	3	2	4	5	5	3	4	5	5	4	4	4	4	4	5	4	4	4	3	3	4	5	4	5
601	0	2	2	1	1	1	1	1	1	1	1	3	4	2	4	3	2	3	3	2	3	2	2	3	3	3	2	4	4	4	3	4	4	3	4	4	4	3	1	3	2	3	4	3	4	3	5	3	5
602	1	2	2	0	3	4	4	5	4	4	4	1	2	2	1	2	2	3	2	2	3	2	3	3	4	3	2	3	1	3	3	3	3	4	3	2	4	5	4	3	5	4	4	4	4	5	3	4	3
603	1	2	2	0	2	2	2	2	2	1	2	2	3	2	2	3	2	3	3	2	2	3	2	3	2	2	1	4	4	4	4	4	4	4	4	5	5	5	4	5	4	5	5	5	5	4	5	4	5
604	0	1	2	1	3	4	3	2	2	3	4	1	4	3	3	2	5	5	5	5	4	3	3	3	3	4	5	5	4	3	3	4	4	3	4	3	3	3	4	3	3	4	4	4	4	4	5	4	4
605	0	1	1	1	3	2	3	4	3	3	2	4	4	3	3	4	3	4	3	3	3	3	5	5	4	4	5	1	1	1	4	3	3	4	4	4	5	4	4	4	4	5	4	4	4	4	5	5	5
606	0	3	2	1	3	3	2	3	5	4	4	1	1	2	1	1	2	2	2	1	2	2	2	3	2	3	2	2	3	3	3	1	3	3	3	2	2	3	2	3	2	2	3	2	3	2	2	3	5
607	0	4	2	1	1	1	2	1	2	2	1	1	1	1	1	2	1	1	1	3	2	2	2	2	1	1	1	4	4	4	3	3	3	1	3	3	4	5	4	5	4	5	3	5	4	4	5	5	5
608	0	3	2	0	2	1	1	1	1	2	1	1	1	1	2	2	1	1	1	2	1	2	2	1	1	1	2	3	3	3	3	2	1	2	4	3	5	4	4	4	4	5	4	4	3	3	3	4	4
609	0	1	1	1	4	2	5	2	4	3	5	4	4	5	3	4	4	5	3	3	3	3	4	2	2	2	4	5	4	5	5	4	3	1	3	2	5	4	5	4	4	5	3	4	3	3	4	3	3
610	0	3	2	1	5	2	2	3	4	3	2	4	4	2	4	5	5	4	3	2	2	2	2	2	3	2	2	3	2	1	4	5	3	2	1	1	4	4	5	3	4	4	3	2	5	3	3	3	4
611	0	1	2	0	2	2	2	2	2	3	2	4	4	5	5	3	4	5	4	3	3	2	3	3	3	3	2	5	3	4	4	4	4	4	4	3	4	3	4	5	4	4	3	4	5	3	2	4	3
612	1	5	2	0	1	1	1	1	1	2	1	1	2	1	2	2	2	1	2	2	1	2	1	1	2	1	1	4	4	4	5	5	5	5	5	4	4	4	5	3	4	4	5	5	5	5	5	5	5
613	0	3	2	0	4	3	4	4	4	4	5	2	3	5	3	2	3	3	3	5	3	3	4	3	3	2	2	3	4	4	3	1	4	3	4	4	3	3	4	3	3	4	1	1	3	3	1	3	2
614	0	4	2	1	2	1	1	1	2	1	1	1	1	1	1	2	1	2	3	2	3	3	2	2	2	3	1	3	4	3	4	5	4	4	4	5	5	5	5	4	5	5	5	5	4	5	5	5	5
615	1	3	1	0	2	2	2	3	2	3	2	2	3	2	5	3	3	3	4	3	1	2	2	2	3	3	2	3	3	3	4	4	5	4	5	4	2	1	1	1	3	2	3	2	3	4	4	3	3
616	1	5	1	1	1	1	1	1	1	1	1	2	2	1	1	1	1	2	2	1	2	1	1	1	2	2	1	5	5	5	4	4	4	4	3	3	3	3	4	3	3	3	3	2	1	3	2	2	2
617	1	3	2	0	2	1	2	3	2	2	3	3	4	5	4	2	4	3	3	2	2	3	2	2	3	4	3	3	3	3	3	5	4	3	4	4	4	4	4	3	3	5	1	2	3	2	3	3	2
618	0	3	2	1	3	4	2	2	5	2	3	2	2	2	1	2	1	2	2	4	3	5	4	4	4	5	4	3	3	1	3	4	3	3	1	3	3	3	1	3	4	2	3	2	2	3	2	3	3
619	0	4	2	0	2	2	2	1	2	2	1	1	1	1	2	1	2	1	1	2	3	3	1	3	3	2	3	5	5	5	3	3	4	5	5	5	3	4	2	3	4	3	3	4	3	4	5	4	5
620	0	1	2	0	3	2	3	3	3	3	3	3	5	4	4	3	3	5	3	2	3	2	2	2	3	3	2	3	3	4	4	5	3	3	3	4	5	4	5	5	4	5	3	5	4	5	5	5	5
621	0	5	1	1	2	1	1	1	1	1	1	1	1	1	1	1	2	1	2	1	1	1	1	1	1	2	1	5	5	5	5	4	5	5	5	5	5	5	5	5	5	5	5	5	5	5	5	5	5
622	1	1	2	0	2	2	2	2	2	2	2	2	2	2	2	2	3	1	2	3	3	3	3	5	3	3	3	3	3	2	3	1	3	3	2	1	2	3	3	3	3	3	3	1	2	3	1	2	2
623	0	3	1	1	1	1	1	1	1	1	1	2	1	1	1	1	1	2	2	3	3	2	3	2	1	1	1	3	2	3	2	3	3	4	3	4	4	4	5	5	5	5	4	5	5	5	3	4	5
624	1	3	1	0	4	4	4	4	3	3	4	4	3	5	4	5	4	5	5	2	3	3	5	2	4	3	2	3	3	1	3	3	3	3	3	1	3	3	3	2	1	1	3	4	3	4	2	4	4
625	0	1	2	0	2	1	1	1	1	1	1	2	1	1	2	1	1	2	1	2	2	2	2	2	1	3	1	3	3	4	4	5	4	3	4	5	5	4	5	5	5	5	5	4	4	4	5	5	5
626	1	4	2	1	2	3	2	2	2	2	2	1	1	1	1	1	1	1	2	2	1	3	1	2	3	3	3	5	5	5	4	3	5	4	5	3	4	5	5	4	5	5	5	4	4	4	5	5	4
627	0	3	2	1	3	3	2	3	2	3	4	3	3	3	2	2	3	3	2	5	3	2	4	3	3	3	3	4	4	4	4	4	4	4	4	5	4	4	4	3	5	4	3	3	3	2	3	2	2
628	1	3	2	1	2	3	3	2	2	2	2	4	3	4	2	5	3	4	4	5	3	3	3	3	3	3	5	2	2	4	3	1	3	1	4	3	1	3	2	2	3	3	3	4	4	5	5	4	5
629	0	2	2	1	5	5	5	5	4	3	4	2	2	2	3	1	1	3	1	3	3	3	5	3	3	2	5	5	4	4	2	2	4	4	5	4	3	4	4	4	4	3	4	3	4	4	5	4	5
630	0	5	1	0	2	2	3	2	3	1	1	1	1	2	1	1	1	1	1	1	2	2	1	1	2	1	1	5	5	4	5	5	3	3	3	3	3	4	3	5	3	3	2	2	3	4	3	4	3
631	1	2	2	0	2	1	2	2	2	1	1	2	1	2	3	3	1	1	3	2	3	2	2	1	2	2	2	5	4	4	5	3	4	4	4	3	3	2	3	3	2	2	1	4	3	3	1	3	4
632	0	2	2	0	3	4	2	3	2	2	4	1	2	3	2	2	2	2	2	2	2	2	2	3	2	3	2	3	2	2	3	2	3	4	1	4	1	1	3	3	4	1	3	2	3	3	3	3	2
633	0	2	3	1	2	2	2	2	1	1	2	1	1	1	1	1	1	1	2	2	2	1	1	1	1	1	1	4	4	4	3	4	5	5	5	4	5	5	5	5	5	5	5	5	5	5	5	4	5
634	1	1	2	0	2	2	2	2	3	3	1	4	3	2	4	4	4	5	5	3	4	3	4	3	3	3	3	3	3	3	4	3	5	5	4	5	3	4	4	4	4	4	4	1	3	3	3	4	1
635	1	2	2	0	2	1	1	1	1	1	1	2	2	2	1	2	2	3	3	1	3	1	1	1	2	1	2	3	2	3	4	3	3	4	4	4	4	4	5	5	5	5	1	3	3	4	1	3	3
636	0	2	2	1	1	1	1	1	1	1	2	2	2	2	2	1	1	1	2	1	1	1	1	1	1	1	2	5	5	5	5	5	5	5	5	5	5	5	5	5	5	5	5	5	4	5	5	5	5
637	1	2	2	0	5	3	3	3	4	3	3	3	4	4	4	5	5	3	5	3	4	5	3	3	3	4	3	3	3	4	3	3	1	1	1	3	3	3	1	3	3	4	4	5	3	3	1	3	2
638	1	1	1	1	1	2	2	2	1	1	1	1	1	1	2	1	1	3	1	1	1	2	1	2	1	1	1	5	5	4	3	4	4	3	3	4	3	2	1	4	4	4	2	1	3	2	3	3	2
639	0	3	2	0	2	2	2	1	1	2	1	4	3	4	3	3	4	5	5	2	4	2	2	3	3	5	2	3	3	3	3	1	3	3	4	4	4	3	3	3	1	4	3	3	2	2	1	3	4
640	1	3	2	1	5	5	3	3	4	3	3	2	3	3	3	2	5	3	3	2	2	3	3	3	3	4	3	2	1	3	3	3	3	2	2	3	1	1	2	2	3	1	3	1	2	2	2	3	5
641	0	2	1	1	4	3	3	5	3	3	2	2	3	5	3	4	4	4	3	3	5	5	4	3	4	3	2	1	2	1	1	3	3	3	3	2	2	1	1	1	1	2	1	3	2	2	2	3	3
642	0	3	2	1	3	3	3	3	4	5	4	2	4	3	4	3	5	5	5	1	2	2	2	2	2	3	4	4	3	4	1	3	3	3	1	1	3	3	3	4	3	5	3	2	1	2	1	3	3
643	1	3	3	1	2	1	1	1	2	1	1	1	1	2	1	1	1	2	1	1	2	1	1	1	3	3	2	4	5	4	5	5	4	4	4	4	4	5	5	5	4	5	4	5	5	5	5	4	5
644	1	3	2	0	2	1	1	2	2	1	2	1	1	1	1	1	1	2	2	2	1	2	2	1	3	2	2	4	4	4	4	4	4	4	5	4	5	4	4	5	4	5	4	5	5	4	5	4	5
645	1	3	1	0	2	2	2	3	2	2	2	1	1	2	1	2	1	1	1	2	2	2	2	2	2	1	2	4	4	4	4	3	4	4	4	3	3	4	3	5	3	4	4	4	4	5	3	4	5
646	0	3	2	1	2	2	3	2	2	2	2	2	3	1	2	2	4	3	3	3	2	3	3	3	3	4	2	4	4	4	3	3	5	5	5	5	3	3	4	3	4	4	3	2	4	2	4	3	3
647	0	4	2	1	3	5	4	3	4	3	2	4	5	5	4	4	3	5	3	3	3	3	5	3	5	5	5	5	5	4	5	4	4	4	4	3	3	3	4	3	3	4	1	4	4	4	3	4	5
648	0	2	1	1	1	1	1	2	2	1	2	1	2	1	1	2	2	1	3	2	1	1	1	1	2	2	1	4	4	3	5	5	3	4	4	4	3	3	3	4	2	3	3	2	3	2	3	3	3
649	1	2	1	1	3	3	5	3	3	4	3	4	4	5	4	5	5	5	3	2	4	2	2	3	5	3	3	3	3	3	2	3	3	2	1	2	3	1	1	1	2	3	3	3	3	4	3	3	3
650	0	5	2	1	3	1	2	3	1	3	2	2	2	1	2	1	1	2	2	1	1	2	1	2	2	1	1	4	4	3	1	2	3	3	3	3	4	4	4	4	4	3	4	2	2	4	3	3	2
651	1	1	2	0	3	2	2	3	1	2	2	4	4	4	4	5	5	3	3	5	4	5	3	4	3	2	2	1	2	3	4	4	3	3	1	1	3	2	3	3	1	1	3	4	2	4	2	2	3
652	0	4	2	0	3	2	4	2	2	3	2	2	2	1	1	2	2	3	2	2	2	3	2	2	5	3	3	4	5	4	5	3	4	4	4	4	4	5	5	5	4	5	4	4	3	4	5	4	4
653	1	2	2	0	2	3	4	3	3	2	4	2	1	2	1	2	2	3	1	5	3	3	5	4	3	3	2	5	4	5	3	3	3	4	4	4	3	3	3	2	3	2	3	3	5	3	3	3	5
654	0	1	1	1	4	5	3	3	4	3	4	4	4	5	3	5	5	3	3	3	3	3	4	3	4	5	3	5	5	5	4	4	4	4	4	4	5	3	4	5	4	5	4	4	3	2	2	2	5
655	0	2	2	1	1	1	2	1	1	1	1	1	2	1	1	1	2	1	2	1	1	1	2	1	2	3	2	2	1	1	3	3	3	4	3	4	5	4	4	4	5	5	4	3	4	3	3	3	2
656	0	2	1	0	3	5	4	3	2	2	2	2	2	2	3	2	2	2	1	3	3	2	4	3	3	3	2	3	1	1	3	3	4	4	4	4	5	3	4	3	4	5	5	4	4	3	5	4	5
657	0	4	1	1	2	1	1	1	1	1	1	3	2	4	3	4	4	2	2	2	2	2	2	2	3	1	2	5	5	5	5	5	4	4	5	4	3	3	3	3	3	3	4	2	4	2	3	3	2
658	0	4	2	0	1	1	1	1	1	1	1	1	1	1	1	2	1	3	3	2	3	2	4	2	2	3	2	5	5	5	3	3	5	4	5	4	3	4	4	3	4	3	2	2	2	4	3	3	4
659	1	3	2	0	2	1	2	3	2	3	3	2	1	2	1	1	1	1	2	2	2	1	2	2	2	2	2	1	2	3	4	4	5	5	4	5	3	4	5	5	5	3	4	4	4	5	5	4	5
660	0	4	1	1	3	2	3	2	3	3	3	1	3	3	1	2	2	3	5	2	3	3	2	2	2	3	2	5	4	5	3	1	4	4	4	4	1	3	4	3	3	2	1	1	3	4	2	3	2
661	0	2	1	0	2	2	2	2	2	2	3	1	2	2	3	3	3	2	3	1	1	2	1	2	3	2	1	4	3	4	1	3	3	1	3	1	3	4	4	2	3	3	5	4	3	4	3	3	3
662	0	2	2	1	1	2	1	1	2	1	2	2	1	1	1	1	1	2	2	1	1	2	1	2	2	2	1	5	5	5	4	4	5	5	4	5	3	3	3	4	3	3	4	4	3	3	4	3	2
663	1	3	1	1	1	2	1	1	1	2	1	2	2	2	2	2	2	3	2	2	4	3	4	3	2	1	1	1	2	1	1	1	5	4	4	4	2	4	4	3	3	1	3	2	3	4	3	3	5
664	1	1	2	1	3	3	3	2	3	3	1	5	4	5	3	5	5	4	3	2	5	3	4	3	4	5	5	3	3	2	2	2	3	3	3	3	2	3	4	2	1	3	1	3	3	2	2	2	2
665	1	3	2	0	3	1	1	1	1	2	2	1	1	1	2	1	1	1	2	1	1	2	2	1	2	1	1	2	1	2	3	4	4	5	5	5	4	4	5	5	4	4	4	4	5	3	3	4	5
666	1	2	2	0	2	1	2	1	1	1	1	2	2	3	4	3	2	3	2	1	2	2	1	1	2	1	2	4	4	4	4	5	4	5	5	5	5	5	4	5	5	5	3	4	4	4	5	3	2
667	0	2	2	1	2	2	2	2	2	2	2	1	2	1	2	1	2	2	2	1	2	1	1	1	2	2	5	5	5	5	4	3	5	5	4	4	5	4	5	5	5	5	5	5	4	4	5	5	5
668	0	1	2	1	3	2	3	3	4	3	2	4	4	4	4	4	5	4	4	2	3	1	5	3	2	3	3	4	4	3	5	5	4	5	5	5	5	4	4	4	3	4	3	4	2	4	1	2	5
669	1	1	2	0	2	1	1	2	2	2	2	4	3	4	3	3	4	3	3	2	4	5	4	2	2	3	2	3	4	4	5	5	3	3	4	4	3	3	3	3	3	3	4	4	3	4	5	4	4
670	1	4	1	1	2	2	2	2	2	4	2	3	4	5	4	5	4	4	3	1	2	2	2	1	1	2	1	4	3	3	3	3	4	4	3	4	4	5	5	5	4	5	4	3	3	2	2	3	3
671	0	2	1	1	5	3	4	4	4	5	5	1	1	2	2	1	2	2	3	2	3	3	3	2	3	3	4	3	1	1	4	4	2	3	4	1	4	4	4	5	4	4	4	3	3	5	5	4	4
672	1	3	2	0	3	3	4	4	3	3	3	2	2	1	2	2	2	2	2	3	3	3	4	2	2	1	1	4	5	4	4	4	4	3	3	3	5	4	5	5	4	4	4	4	4	4	3	4	4
673	1	2	2	1	2	2	1	2	1	1	2	1	1	3	2	1	1	2	3	1	2	2	1	1	2	2	1	4	4	4	3	4	5	5	4	5	1	3	3	1	3	2	2	2	3	3	3	3	2
674	0	3	2	0	2	2	2	1	3	2	3	2	1	2	1	1	1	1	2	1	1	2	1	2	2	2	3	5	5	5	3	1	3	5	4	4	4	4	4	5	5	5	4	5	4	5	5	4	5
675	0	2	2	0	3	2	2	3	1	2	4	1	1	2	1	1	1	1	1	2	1	3	2	3	2	3	2	4	4	5	4	3	5	5	5	5	4	4	5	5	5	5	5	5	4	5	5	5	5
676	0	2	1	0	2	2	2	2	2	2	2	1	1	1	1	1	1	2	1	1	2	2	1	2	2	1	1	5	4	5	4	3	5	4	4	5	4	4	4	5	5	5	3	5	5	5	4	5	5
677	0	4	1	0	3	3	4	4	3	3	3	2	4	3	3	1	4	5	5	3	4	3	5	3	3	3	3	4	3	4	3	2	3	3	4	5	3	4	5	4	4	4	5	4	5	4	4	5	5
678	0	2	1	0	2	2	3	3	2	2	2	3	2	2	3	3	3	2	4	1	2	2	2	2	1	3	3	3	3	3	2	3	3	4	3	4	5	5	4	4	4	5	3	4	4	4	5	3	4
679	0	1	2	1	4	4	5	5	5	3	4	4	4	4	4	3	1	3	3	3	3	5	2	3	2	2	1	3	3	2	1	3	3	3	3	1	3	3	3	2	1	2	3	2	3	2	2	2	2
680	1	1	2	0	3	3	3	3	4	2	3	2	2	3	2	4	4	3	3	4	4	3	4	5	5	3	3	3	1	1	4	5	5	5	5	5	3	3	3	2	2	3	2	3	3	3	3	3	2
681	1	4	2	0	3	2	1	2	2	1	2	2	2	2	1	2	2	3	3	3	2	3	2	2	2	2	1	4	4	4	4	5	3	2	4	2	3	4	4	4	4	4	4	4	3	4	4	3	5
682	1	4	1	1	4	3	3	4	3	4	3	4	3	4	4	3	3	3	2	3	3	3	5	3	5	5	3	3	2	3	3	3	1	1	1	3	1	3	3	3	2	3	4	2	3	2	3	2	3
683	0	1	2	0	2	2	2	2	2	2	2	1	1	1	1	2	1	1	1	3	2	1	2	2	3	3	1	5	5	5	5	5	4	5	5	5	5	4	5	5	5	5	5	4	4	4	3	4	5
684	0	4	2	1	3	3	4	4	3	3	2	2	2	2	2	1	1	1	2	2	4	2	2	2	1	1	1	3	1	1	2	2	4	3	5	5	4	3	3	3	3	4	3	3	4	3	4	4	3
685	1	3	2	1	2	2	1	1	1	2	2	3	3	4	2	2	2	2	3	2	2	3	1	2	3	2	2	4	3	3	4	5	3	3	3	4	3	4	4	5	5	5	4	3	5	5	5	3	5
686	0	3	2	1	2	1	1	2	1	2	1	2	2	1	2	2	1	3	1	2	1	1	1	2	2	1	1	4	4	4	4	3	4	2	4	4	4	4	4	4	5	5	4	4	3	4	5	5	5
687	1	4	1	0	3	2	2	3	3	1	3	2	3	2	2	4	3	3	2	2	1	2	2	1	1	1	2	5	5	5	4	4	3	3	5	4	5	5	5	5	5	5	4	5	4	4	5	5	5
688	1	1	1	1	4	4	2	3	4	3	4	3	4	3	3	4	4	3	5	4	2	3	4	2	3	5	2	4	3	3	2	1	4	5	3	4	3	3	4	4	4	4	4	4	3	4	3	5	5
689	0	5	2	0	2	1	2	1	1	2	2	1	1	2	2	1	1	2	2	1	1	1	1	1	1	2	1	4	4	4	3	3	4	4	5	4	3	3	4	3	4	3	3	4	3	4	5	4	5
690	0	2	3	1	1	2	1	2	1	2	1	3	2	1	5	2	2	2	2	1	1	1	1	1	3	1	3	5	4	4	5	5	4	5	5	5	4	4	4	4	3	5	5	5	5	4	5	4	5
691	0	2	2	0	1	1	1	2	1	1	1	2	1	2	1	2	1	1	2	1	1	2	2	1	1	1	2	4	4	4	3	3	5	5	5	5	5	4	5	5	4	5	3	4	4	2	3	5	5
692	1	1	1	0	4	3	5	3	5	3	5	4	4	4	4	4	5	2	5	5	4	3	3	3	4	3	3	4	4	4	3	3	3	3	2	3	3	3	3	2	1	3	3	4	5	4	5	3	4
693	0	3	1	0	1	1	1	2	1	1	1	1	1	1	1	1	1	1	1	1	1	1	1	1	3	2	2	5	5	5	4	5	5	5	5	5	4	5	4	5	4	4	4	5	5	5	5	5	5
694	1	3	2	1	2	2	1	2	1	2	1	1	2	2	3	3	1	2	3	2	2	3	1	1	3	3	2	5	5	5	5	5	4	4	4	4	4	5	5	5	5	5	5	5	4	5	5	5	5
695	1	2	3	1	1	1	1	2	1	1	1	2	3	2	3	2	2	2	3	1	3	2	1	2	2	2	3	5	5	5	5	5	4	5	5	4	5	4	5	5	5	5	5	5	3	5	5	5	4
696	0	3	1	0	5	5	4	4	4	3	5	4	4	4	4	1	3	3	3	2	3	1	2	3	2	3	2	3	3	1	2	2	4	4	4	4	3	4	3	4	4	5	2	1	3	2	3	3	3
697	1	1	1	1	5	2	5	3	4	4	4	4	4	5	3	4	5	5	3	3	2	3	5	2	4	4	4	1	4	3	3	2	3	3	3	2	1	1	2	2	2	3	4	2	3	3	3	3	2
698	0	4	1	1	2	2	2	3	3	2	2	1	1	1	1	2	1	2	2	2	3	2	2	3	3	3	1	4	4	4	5	4	4	4	4	3	3	3	3	3	3	4	4	5	5	4	4	3	5
699	0	3	2	1	4	4	3	3	2	5	2	4	4	4	2	5	5	3	3	3	3	4	3	3	3	5	5	3	4	4	4	4	2	4	2	1	4	5	5	5	5	5	5	5	3	5	5	4	5
700	1	3	3	1	2	1	2	2	2	1	1	2	2	1	1	2	1	2	1	1	2	2	2	3	3	2	3	4	4	4	3	3	4	4	4	5	1	4	5	4	4	4	5	3	4	4	4	3	4
701	1	3	1	1	3	3	3	3	2	3	3	1	2	3	1	3	3	3	3	2	1	3	2	2	4	3	4	2	3	2	4	4	3	3	4	3	4	5	5	5	5	5	4	4	5	3	5	4	4
702	1	1	1	1	3	4	3	4	5	3	3	4	4	5	4	4	5	5	3	3	2	3	2	2	2	3	3	4	3	3	3	3	2	3	3	2	3	3	3	3	4	3	3	1	2	3	1	3	2
703	1	3	1	0	2	2	1	2	2	2	3	1	1	1	1	2	1	1	1	2	1	1	2	2	3	3	3	4	4	4	4	4	5	5	5	5	1	3	4	3	3	3	4	3	3	4	5	5	5
704	1	3	1	0	3	1	1	1	2	2	1	2	4	3	2	3	3	3	3	2	2	3	2	2	1	2	1	3	1	3	3	3	3	3	3	3	4	3	3	3	4	4	5	4	4	4	5	4	5
705	1	1	1	0	2	1	1	2	2	1	1	1	1	1	1	1	1	2	1	2	2	2	3	3	1	2	1	5	5	4	4	4	4	5	4	4	4	3	4	4	4	5	4	4	5	4	5	4	4
706	1	2	3	0	2	2	2	2	1	2	2	2	3	5	4	5	2	3	2	5	4	5	5	3	2	2	2	2	3	3	3	3	1	1	3	4	3	3	2	2	1	2	1	2	2	3	1	2	1
707	1	5	1	1	1	1	1	1	1	1	2	2	1	1	2	1	2	3	1	2	1	1	1	2	1	2	1	5	5	5	4	4	4	5	5	4	4	4	4	5	4	3	5	5	5	5	5	5	5
708	1	3	1	1	3	2	2	3	2	3	4	4	3	5	1	4	4	3	2	3	3	2	2	2	1	3	2	5	5	4	3	4	4	4	5	5	3	4	2	2	4	3	4	4	4	4	5	5	5
709	1	3	1	1	4	5	3	5	3	4	4	2	3	3	2	5	4	2	3	2	2	2	5	2	2	2	1	1	4	1	1	1	3	1	3	1	2	1	1	2	1	1	2	3	3	3	5	3	2
710	0	1	1	0	3	2	2	2	3	3	2	2	2	3	2	2	3	2	2	2	2	2	2	1	3	5	2	4	4	4	5	4	4	5	5	5	3	4	4	5	5	5	5	4	5	5	5	5	5
711	0	1	3	0	3	3	4	3	5	4	3	2	2	2	2	3	4	5	2	2	4	2	2	3	3	3	5	3	3	3	3	3	3	1	3	4	5	4	5	5	5	5	5	4	4	4	5	4	5
712	1	2	2	1	3	3	2	2	3	3	2	1	1	1	1	1	2	1	2	3	3	2	3	1	2	2	3	4	4	3	5	4	3	4	3	3	4	5	4	5	5	5	5	5	5	5	5	5	5
713	0	1	3	0	2	1	4	2	1	1	2	4	2	2	3	2	1	3	2	3	2	3	2	3	2	1	2	5	4	4	3	3	3	3	1	3	5	4	4	4	5	5	4	3	4	3	2	3	3
714	1	1	1	1	5	3	5	5	4	4	4	3	4	2	2	2	2	3	3	3	5	3	5	5	3	5	5	3	3	3	3	3	2	3	3	1	3	3	1	1	2	2	1	2	3	3	2	3	5
715	0	4	2	1	5	4	4	5	5	5	3	4	4	5	4	5	4	3	3	3	4	4	3	3	2	3	1	2	2	2	4	4	3	3	3	3	2	3	1	3	2	2	3	5	3	4	5	4	4
716	0	4	2	0	2	2	1	2	2	1	2	2	2	2	1	2	1	3	2	1	1	1	2	2	1	2	1	3	4	3	4	3	3	3	4	3	4	3	2	3	4	4	3	4	3	3	2	3	2
717	1	1	3	1	2	3	3	4	2	2	2	2	2	1	2	1	2	2	3	1	2	2	1	1	1	1	1	5	5	5	3	2	3	4	4	4	5	5	4	5	5	5	5	4	3	2	5	5	5
718	0	4	2	0	3	3	4	2	2	5	5	3	4	4	3	3	2	3	3	4	4	3	3	3	2	2	2	3	1	1	1	1	3	3	1	4	3	3	2	3	3	3	4	4	3	3	4	5	5
719	0	3	3	0	2	3	2	2	3	2	1	3	4	3	4	4	2	3	3	1	3	2	2	2	3	4	5	4	5	4	3	4	5	5	5	5	4	5	4	5	4	5	3	3	5	3	4	4	4
720	0	2	2	0	3	1	1	2	3	3	3	1	2	2	2	1	1	1	2	2	1	1	1	1	3	5	3	5	4	4	3	3	5	5	5	5	3	4	4	4	5	5	5	3	3	4	3	4	5
721	0	3	2	1	2	1	2	1	2	2	2	1	1	2	2	1	2	2	1	1	1	1	1	1	1	3	2	5	5	5	5	5	5	4	5	5	4	4	4	5	4	5	4	5	4	5	4	4	5
722	0	3	2	1	2	2	2	2	2	1	2	1	1	2	1	2	1	2	2	1	1	1	1	1	1	1	1	5	5	5	4	3	4	3	4	3	4	5	5	5	5	5	4	4	5	4	5	5	5
723	1	4	1	1	2	3	1	2	2	1	2	2	1	3	1	3	2	3	2	2	1	1	1	1	1	1	1	4	2	4	3	4	3	1	3	3	4	3	3	5	3	1	4	5	5	5	4	3	5
724	0	1	2	0	3	5	2	1	4	3	2	3	3	2	2	3	2	4	3	3	4	3	3	2	3	3	3	2	2	2	3	3	3	3	3	3	3	4	3	3	3	5	1	3	3	2	4	3	5
725	1	3	2	0	3	4	4	5	4	3	4	3	4	2	2	3	5	3	4	4	3	3	2	4	3	3	2	3	2	2	3	3	3	1	3	3	4	3	4	3	4	3	2	3	3	3	1	2	2
726	1	2	2	1	2	1	1	2	1	1	1	4	3	4	2	4	3	5	3	5	5	5	3	2	4	3	3	4	4	5	4	5	5	5	5	4	4	4	5	3	4	5	5	5	5	4	5	5	5
727	0	2	1	1	3	3	2	4	3	4	3	4	3	4	3	5	5	3	4	3	3	5	3	4	3	3	3	3	3	4	4	4	3	3	4	4	4	5	5	5	5	5	3	2	2	3	3	3	4
728	0	4	1	1	3	4	4	5	4	2	5	3	2	3	2	1	2	3	2	3	3	4	4	3	3	3	3	3	2	1	4	3	4	4	4	4	5	4	5	5	5	5	2	5	4	5	5	4	4
729	0	1	1	1	4	3	4	5	3	4	3	3	4	4	4	5	4	5	3	3	4	3	2	3	5	5	5	3	4	3	4	4	3	4	3	3	3	4	4	4	4	5	4	4	5	4	5	5	5
730	1	4	2	0	2	2	3	3	2	2	3	2	2	4	4	1	2	4	3	3	3	3	2	3	3	3	3	5	5	4	5	4	4	4	5	5	4	5	5	5	5	5	5	4	5	5	5	4	5
731	0	1	3	1	1	1	1	1	1	2	2	2	2	2	2	2	1	3	1	1	1	2	3	1	1	1	1	4	5	5	4	5	4	5	5	4	3	5	4	5	3	5	5	4	5	5	5	3	5
732	1	2	2	1	5	5	4	4	4	4	5	2	1	2	2	1	1	1	2	2	2	2	2	1	2	3	3	4	5	4	4	5	4	4	5	5	3	3	5	5	4	4	4	4	3	5	5	3	3
733	1	3	1	0	2	2	2	2	2	3	3	2	3	3	3	2	2	5	3	2	3	2	2	1	2	1	1	4	4	4	4	5	4	5	5	5	3	4	4	4	4	2	3	4	3	4	4	3	3
734	1	1	2	1	5	5	4	4	4	4	4	1	4	2	1	1	2	1	2	2	2	3	3	3	1	3	3	1	1	1	4	3	3	3	4	2	4	3	3	3	3	3	3	2	3	4	2	3	2
735	0	5	2	0	2	2	1	1	1	2	1	3	1	1	1	1	2	1	1	1	2	1	1	1	1	2	2	2	2	2	3	3	1	3	3	3	3	3	4	2	2	2	4	2	3	3	5	4	4
736	1	5	1	1	2	2	3	4	3	3	3	1	1	1	1	1	1	2	1	1	2	2	3	2	3	3	2	4	4	4	3	4	5	5	5	4	5	5	5	4	4	5	5	5	5	4	5	4	5
737	1	2	1	1	4	4	4	4	4	4	2	4	4	3	4	5	4	5	4	3	3	3	4	3	5	3	4	3	2	1	3	2	1	3	1	2	3	5	3	3	2	3	3	2	3	2	3	3	3
738	0	3	2	1	1	1	1	1	1	1	3	1	1	1	2	2	1	2	2	3	2	3	1	2	3	1	3	2	2	1	3	3	2	3	3	3	2	3	3	2	4	4	3	2	3	3	4	3	3
739	0	2	1	1	5	3	3	3	4	3	4	2	1	1	1	1	1	2	1	2	2	1	1	2	3	2	2	4	4	5	3	3	5	5	5	5	4	4	2	3	3	5	5	5	4	4	5	5	5
740	1	4	1	1	2	2	2	3	2	2	3	3	2	5	2	3	4	3	3	2	2	2	2	2	2	2	2	4	4	4	4	5	3	4	3	3	4	4	5	4	4	5	4	4	4	4	2	3	5
741	1	1	1	1	2	2	2	1	1	2	1	1	2	1	1	1	2	1	1	1	1	2	1	1	1	1	2	5	5	5	4	4	5	4	5	5	4	4	4	4	4	5	4	4	2	3	5	4	3
742	0	4	2	0	2	2	2	2	2	2	2	1	1	2	1	2	2	1	1	1	2	1	1	1	1	1	1	4	4	3	4	3	3	4	5	4	5	4	4	4	4	4	5	4	5	4	5	5	5
743	1	2	2	1	4	3	5	2	3	3	3	2	2	2	3	1	2	3	2	4	3	3	5	5	3	3	5	4	3	4	2	4	3	3	1	3	2	3	2	2	2	4	4	2	3	3	2	3	3
744	0	2	2	1	5	4	4	3	3	4	5	4	4	4	2	3	4	5	3	4	3	2	2	2	3	4	3	4	5	4	4	3	4	2	4	5	1	3	4	3	2	3	3	2	4	3	1	3	1
745	1	3	2	1	2	1	1	1	1	1	1	2	1	1	1	2	1	1	1	1	1	1	1	1	2	1	1	5	5	5	4	5	5	5	5	4	5	5	5	5	5	5	5	5	5	4	5	4	5
746	1	1	2	1	2	1	2	2	2	2	1	2	2	1	1	2	4	3	2	3	2	2	3	3	3	3	3	3	4	3	4	3	3	4	3	3	3	4	4	4	4	4	5	4	4	4	5	5	5
747	0	3	1	0	2	2	2	1	3	2	1	2	2	1	2	3	3	3	2	1	1	2	2	2	1	2	2	5	5	4	5	4	5	4	4	5	4	5	4	5	4	5	5	5	5	5	5	5	4
748	1	2	3	0	2	3	3	2	2	3	2	1	1	1	1	1	1	2	1	2	1	2	1	2	1	1	1	4	4	5	4	4	4	5	5	4	3	1	3	1	3	3	3	2	3	2	3	4	2
749	1	4	1	0	5	5	3	3	4	5	5	3	4	4	5	4	4	5	5	3	3	3	3	3	3	3	3	4	4	4	4	4	3	1	1	3	4	4	4	5	4	4	2	4	3	4	1	3	4
750	1	3	2	1	2	1	1	1	3	2	2	4	4	5	5	5	5	3	4	2	2	2	2	3	1	1	1	3	3	3	3	3	4	1	3	4	4	4	3	4	4	3	2	3	4	2	1	2	1
751	1	5	1	0	1	1	1	1	1	1	1	2	2	1	2	1	1	1	2	2	2	1	1	1	1	1	1	5	5	4	4	4	4	4	5	5	4	5	5	5	5	5	5	5	4	2	5	4	4
752	0	1	3	1	3	5	4	4	4	3	2	4	4	3	3	5	4	5	4	3	4	5	4	3	5	3	3	3	1	1	1	3	3	1	3	1	3	3	3	3	2	4	1	2	3	3	3	3	3
753	0	3	2	0	2	2	1	3	1	2	2	1	2	1	2	2	2	3	2	1	1	2	1	1	3	3	2	4	3	4	3	3	4	4	4	4	3	3	3	3	1	2	2	3	3	2	3	3	3
754	1	4	2	1	2	2	1	2	1	2	2	1	1	2	2	1	2	1	2	3	3	3	4	3	1	1	1	2	1	3	3	2	3	3	3	3	4	3	3	4	2	4	3	3	3	2	2	3	4
755	1	2	1	1	2	1	1	1	1	2	1	2	2	2	1	1	3	2	1	2	2	1	2	1	1	2	3	3	3	3	4	4	3	4	4	4	4	5	5	4	4	5	4	5	5	5	5	5	5
756	1	3	3	1	3	2	2	3	1	2	1	2	1	1	1	3	1	3	3	1	1	2	2	2	2	2	2	4	4	4	4	4	3	2	4	3	4	5	5	4	5	5	4	4	5	4	5	5	5
757	0	2	2	1	1	1	1	2	1	1	1	2	1	1	1	2	2	1	2	1	1	3	2	1	2	2	1	5	5	5	5	5	3	3	3	4	5	5	4	5	5	5	5	4	5	5	5	5	5
758	0	2	2	1	2	2	1	1	2	1	2	2	4	2	2	3	3	2	2	5	3	3	3	3	3	2	2	3	4	4	4	4	4	3	3	4	3	3	3	3	3	4	3	4	4	3	5	4	5
759	0	5	3	0	2	1	1	1	1	1	1	1	1	1	1	2	1	1	1	1	2	1	1	1	2	1	3	4	4	4	4	2	3	4	4	4	4	5	4	5	4	5	5	4	4	5	5	3	5
760	0	2	2	1	4	4	3	3	2	5	5	5	4	4	4	2	4	5	4	2	3	3	4	5	3	3	5	1	1	1	1	2	3	3	4	2	3	3	4	2	1	2	1	2	3	2	3	2	3
761	1	1	2	0	4	3	4	5	4	5	4	3	4	5	4	4	5	5	4	5	5	4	4	5	4	5	3	1	1	2	1	3	2	3	3	1	2	1	2	1	2	2	3	2	3	3	1	3	3
762	1	1	1	1	5	3	5	4	4	4	5	2	3	5	3	5	2	3	3	1	1	2	1	2	3	3	3	3	3	3	3	1	3	4	4	3	1	4	3	3	1	3	3	2	2	3	2	3	3
763	1	3	2	0	5	3	2	4	3	3	4	2	3	2	4	5	5	3	3	2	2	3	4	5	2	1	1	3	3	2	5	4	3	3	3	1	3	3	3	2	1	1	3	2	3	4	3	3	2
764	0	2	2	0	2	3	3	4	3	2	2	4	2	2	2	2	3	2	3	2	3	2	4	3	4	3	3	2	3	2	1	1	4	5	4	4	4	4	5	4	5	5	4	3	4	4	4	5	5
765	1	2	2	0	3	4	4	2	1	2	3	2	1	2	1	2	1	3	2	2	2	2	2	3	3	3	3	4	5	5	3	3	4	3	4	3	4	3	2	4	3	3	2	2	4	4	5	3	5
766	0	4	3	1	3	2	2	2	3	2	4	3	2	2	2	1	3	3	3	4	3	3	4	5	3	3	3	4	3	4	4	4	5	4	4	4	3	5	3	4	4	3	2	2	3	3	1	3	3
767	0	4	3	1	1	1	1	1	1	1	2	1	1	1	1	1	1	1	2	1	2	1	1	2	1	1	1	5	4	4	5	5	5	5	4	4	4	5	2	5	4	4	2	3	2	3	4	3	5
768	0	5	2	1	1	2	1	2	1	1	1	3	2	1	1	2	2	2	3	2	1	1	2	2	1	1	2	4	4	3	1	3	1	1	3	1	4	4	4	4	4	5	2	4	3	4	4	4	5
769	1	3	3	0	2	3	2	2	1	2	2	3	1	3	1	3	1	2	2	2	1	2	2	3	3	2	2	4	4	4	3	4	4	4	5	4	3	3	1	3	3	4	4	4	5	5	5	5	5
770	0	4	2	0	3	3	4	3	4	3	3	1	3	1	2	3	2	2	3	3	2	2	2	3	2	1	2	4	3	3	3	3	4	4	5	5	5	4	5	4	4	5	4	5	3	4	5	3	4
771	1	2	3	0	3	3	3	5	4	4	4	2	3	4	3	4	5	3	3	2	4	4	4	4	5	5	5	1	3	3	2	2	3	1	3	3	2	3	2	1	3	2	4	2	2	3	3	5	4
772	0	4	2	0	4	4	3	2	3	3	2	4	3	4	2	4	3	5	3	3	5	5	5	3	1	2	2	2	2	1	3	3	3	3	1	1	4	4	4	4	3	4	2	1	3	2	1	2	1
773	0	3	1	0	2	3	3	3	4	2	4	2	2	2	2	2	2	2	2	3	3	5	2	3	2	1	1	4	3	4	3	3	2	3	3	3	3	4	5	5	5	4	3	2	4	5	3	3	3
774	1	3	3	0	3	5	3	1	2	2	4	1	1	1	1	1	1	2	2	1	2	2	1	2	1	2	1	3	3	3	3	1	4	4	4	4	4	3	4	3	3	4	4	4	4	4	5	3	5
775	0	1	2	0	2	2	2	2	2	2	1	1	1	1	1	2	2	1	2	2	2	2	1	2	1	2	2	4	5	4	3	3	3	3	3	4	4	4	4	4	4	5	5	5	5	4	5	5	5
776	1	5	1	0	2	3	3	3	2	3	1	2	4	3	2	3	4	4	3	1	3	2	2	1	3	1	1	2	3	2	3	3	3	3	3	2	5	5	4	5	5	5	3	2	3	2	4	3	4
777	0	3	3	1	2	1	2	2	2	1	1	3	3	2	2	2	2	3	2	3	3	3	2	3	3	3	5	5	4	5	4	3	4	4	4	4	3	3	3	3	3	3	1	1	2	2	2	4	2
778	1	2	3	1	3	3	3	2	3	3	3	2	1	1	1	1	2	1	1	2	3	2	2	2	1	2	2	4	2	3	3	4	3	3	4	3	3	3	3	3	2	3	3	3	3	4	3	3	5
779	0	5	1	0	2	1	2	3	2	1	1	2	2	2	1	5	2	2	1	2	1	2	2	2	1	3	1	3	1	3	3	2	3	1	2	3	5	4	5	5	5	4	1	2	3	3	1	3	3
780	0	1	1	1	2	2	3	2	2	2	4	2	1	1	1	1	2	1	1	3	2	2	2	3	2	1	1	4	4	4	1	3	2	1	1	3	1	2	2	3	2	3	1	4	3	2	3	3	3
781	0	2	3	1	3	2	2	3	1	1	1	2	2	2	2	1	2	2	1	2	3	2	1	2	3	3	3	5	5	5	3	3	4	4	4	5	4	4	5	4	4	4	5	5	5	5	5	5	5
782	0	3	3	1	2	2	1	2	1	2	2	2	2	2	1	1	2	3	1	3	2	2	3	2	3	3	2	3	2	3	3	1	4	3	4	4	3	4	4	3	3	3	5	5	4	5	5	5	5
783	1	2	2	1	1	1	2	1	1	1	1	1	1	1	1	1	1	1	1	1	1	1	1	1	1	1	1	3	4	4	3	3	5	5	5	5	3	3	5	3	3	4	3	5	3	4	5	3	3
784	0	2	1	0	3	1	2	2	1	2	2	1	2	1	1	1	1	2	1	3	3	3	4	2	1	2	1	3	2	2	3	3	4	2	3	4	3	3	4	4	2	4	3	1	3	2	3	2	3
785	0	2	2	1	1	1	2	2	1	2	1	3	3	2	2	4	2	3	2	3	3	3	5	3	2	1	2	3	2	4	3	4	4	4	5	4	3	4	4	4	4	4	2	1	3	3	1	2	2
786	0	1	2	1	3	4	4	3	5	3	4	2	4	5	3	5	3	3	4	3	3	4	3	3	5	3	3	3	4	3	4	3	1	2	4	3	3	4	5	3	3	3	2	4	3	4	4	4	5
787	1	1	2	0	5	3	4	3	4	3	4	4	3	4	4	3	3	3	3	5	3	5	3	4	5	5	3	4	3	4	4	3	4	3	4	4	2	3	3	2	3	3	4	4	4	4	3	2	5
788	1	1	2	1	2	1	2	2	1	2	2	4	2	3	2	2	2	2	3	3	3	5	3	3	3	5	2	4	4	4	4	3	4	4	4	4	4	3	4	2	2	2	2	2	1	3	1	2	3
789	1	3	2	1	3	2	2	2	2	2	2	2	1	1	1	1	1	1	2	2	2	2	2	2	3	2	2	4	4	5	3	3	4	4	4	5	3	3	3	3	1	2	4	4	5	4	5	5	5
790	1	1	1	0	2	2	2	3	3	1	2	1	2	3	2	2	1	3	3	2	2	1	1	2	2	2	2	4	4	3	3	3	4	5	5	5	2	1	2	3	2	1	4	3	4	3	4	4	3
791	1	3	2	0	2	2	1	2	1	2	2	4	3	4	3	3	3	5	3	3	2	2	3	3	3	3	1	3	3	3	3	3	3	2	3	3	3	3	4	4	3	3	4	4	5	4	1	3	4
792	1	1	1	0	3	3	2	3	4	2	3	2	2	2	1	1	2	1	1	1	3	2	2	3	4	3	2	2	3	3	2	2	3	2	3	3	3	4	4	3	3	3	4	2	3	4	3	3	5
793	1	2	2	1	3	2	2	3	3	2	3	3	5	4	3	5	5	3	3	3	3	3	4	3	3	3	2	4	4	4	4	3	2	2	3	3	5	3	3	2	3	4	3	3	3	2	3	2	3
794	1	2	2	0	2	2	2	2	2	1	4	1	1	4	2	2	2	2	2	3	2	3	5	3	3	3	4	5	4	4	3	5	3	3	3	3	5	4	5	5	5	5	3	4	4	2	1	4	5
795	1	2	3	1	3	3	2	4	1	3	2	1	1	2	1	2	1	3	2	3	3	2	1	2	3	3	2	5	5	4	4	4	4	5	5	5	4	4	4	4	4	5	5	5	3	4	5	5	5
796	1	4	1	1	2	1	2	1	2	2	1	4	4	3	4	4	4	3	4	2	2	2	2	1	2	3	3	4	4	4	3	1	4	3	3	4	3	3	4	4	2	2	4	4	5	4	5	4	5
797	0	1	2	1	5	4	4	3	3	3	5	3	3	4	4	4	4	5	3	5	4	5	5	4	3	4	4	4	4	3	4	3	1	3	1	1	3	3	1	3	3	3	4	5	4	4	5	4	5
798	0	4	1	1	2	2	2	1	2	2	2	2	2	3	4	4	2	5	2	2	3	2	2	2	2	2	2	4	4	4	3	3	3	3	3	3	4	4	5	5	5	5	4	5	4	3	3	4	3
799	1	4	2	0	2	1	1	2	1	1	1	2	1	2	2	1	1	3	1	2	4	3	2	2	2	3	2	5	4	5	4	5	4	4	4	3	3	4	4	4	3	3	5	3	3	4	4	3	5
800	1	2	3	1	4	3	3	4	3	3	4	2	4	4	4	2	2	5	3	3	3	3	3	2	3	5	3	4	4	4	3	3	2	2	1	1	4	3	2	3	4	4	3	2	3	2	2	3	2
801	1	5	1	1	2	4	1	2	3	2	3	3	4	4	4	3	4	4	3	2	2	3	2	3	2	2	5	2	1	2	3	3	1	2	1	3	3	3	3	2	3	1	2	3	3	3	1	3	2
802	0	2	2	0	2	2	3	2	1	4	3	2	2	2	2	2	2	3	3	3	3	3	2	2	1	1	1	5	4	4	5	5	4	5	5	4	4	5	5	5	5	5	4	4	4	5	4	4	5
803	1	1	3	0	2	2	3	3	3	2	2	2	5	4	4	5	4	4	3	4	4	3	4	3	3	3	3	3	4	4	3	4	5	5	5	5	3	3	1	3	3	3	4	4	5	5	5	4	5
804	1	1	2	1	2	2	2	1	2	1	1	2	1	3	2	3	1	3	3	2	3	2	2	4	5	5	5	2	2	3	3	2	3	3	5	4	4	4	5	5	4	5	3	3	4	4	5	5	5
805	0	1	1	1	2	3	4	5	4	4	2	4	4	4	4	5	5	3	4	4	4	3	2	5	3	5	4	3	2	2	3	3	4	5	4	4	1	3	4	2	3	1	3	2	3	3	3	3	2
806	0	2	3	1	2	2	2	2	1	1	1	1	1	1	1	2	1	1	2	2	1	2	1	1	1	2	1	5	4	5	2	4	5	4	4	5	4	5	4	4	5	5	5	5	5	5	5	5	5
807	0	2	3	0	3	1	2	1	3	2	1	2	2	2	2	3	2	3	3	2	3	3	5	3	3	3	2	5	5	4	4	3	5	4	5	4	3	3	3	4	2	3	4	5	4	4	4	3	5
808	0	3	3	1	2	3	2	2	1	3	3	3	4	4	4	3	4	3	3	4	5	3	3	3	3	2	3	2	2	1	2	3	3	2	3	3	4	4	5	5	5	5	4	2	4	5	5	4	5
809	0	3	1	1	5	5	3	5	5	5	5	4	2	4	4	4	2	5	3	4	2	3	3	4	1	2	2	3	3	3	1	4	3	3	4	1	2	4	2	3	2	1	3	2	2	3	1	2	3
810	1	3	3	1	4	4	4	4	3	4	5	4	5	4	2	5	4	4	4	1	2	1	1	1	2	2	2	3	3	1	1	1	2	3	1	3	1	3	1	2	3	1	3	1	2	2	2	3	2
811	1	4	3	1	3	3	2	2	2	2	3	1	2	2	2	1	1	2	1	1	1	1	1	1	1	1	1	4	4	3	5	5	4	3	4	4	4	4	5	5	5	4	5	2	5	4	3	5	5
812	1	2	2	0	3	3	4	4	4	4	4	3	3	4	4	5	1	3	3	3	2	3	2	3	5	3	4	4	1	3	3	4	4	3	3	3	3	3	3	3	4	4	3	4	3	3	5	3	3
813	0	5	1	1	2	1	1	1	1	1	1	1	1	1	1	1	1	1	1	3	2	2	1	2	1	1	2	5	4	4	3	4	5	5	5	5	5	4	5	5	4	5	5	5	4	3	5	4	5
814	0	5	1	1	3	3	4	2	5	3	5	2	4	3	3	2	2	3	3	2	3	1	2	2	3	3	3	5	5	5	4	5	4	3	4	5	4	4	4	4	4	5	5	3	4	3	4	4	5
815	0	2	3	0	4	1	3	2	3	3	3	1	2	1	1	1	1	1	2	2	3	2	3	2	2	3	1	3	4	2	4	3	4	4	4	4	4	3	5	4	3	4	5	5	5	4	5	5	4
816	1	5	2	1	1	1	1	1	1	1	1	1	1	2	1	2	1	1	2	1	1	1	1	1	3	3	2	2	3	4	3	3	1	1	3	1	2	3	4	4	4	3	4	2	3	5	3	3	2
817	0	2	2	1	4	3	5	5	3	3	5	3	5	4	3	5	4	3	3	3	2	2	1	3	1	2	2	3	2	3	4	3	2	3	3	3	3	3	2	2	1	1	2	1	2	2	2	3	3
818	0	5	1	0	2	2	1	2	2	2	3	1	1	2	1	1	1	2	2	3	2	1	1	2	1	1	2	3	4	4	2	1	3	5	3	3	4	3	4	3	4	5	1	4	3	3	5	3	3
819	0	3	1	0	1	1	2	1	1	1	1	2	2	2	2	1	2	1	2	2	1	2	2	1	3	2	1	1	2	1	3	3	3	2	1	3	3	1	3	1	3	3	4	4	4	4	3	3	3
820	1	3	3	1	2	2	2	2	1	4	2	1	1	1	1	2	1	2	2	2	2	1	2	1	1	1	1	4	4	4	5	4	4	5	5	4	4	5	5	5	5	5	4	4	4	4	5	4	5
821	1	2	2	0	2	3	4	4	2	3	5	2	2	3	2	3	2	3	2	3	3	3	3	3	4	3	5	3	4	4	2	2	1	1	1	3	4	3	4	5	3	4	3	2	3	2	4	3	1
822	0	3	3	0	2	1	1	1	1	1	1	1	1	1	1	1	1	1	1	1	2	1	1	2	1	2	1	2	1	3	2	3	3	1	3	4	4	4	5	4	5	5	5	4	5	5	5	4	5
823	0	1	2	1	1	1	1	1	1	2	1	2	5	2	3	1	1	3	4	3	3	3	5	3	2	3	3	4	4	5	3	2	2	2	3	2	4	5	4	5	5	5	5	3	3	4	1	3	3
824	0	1	2	0	4	3	4	3	3	2	3	2	3	3	1	2	1	5	3	5	3	5	4	3	3	3	3	5	5	5	2	3	3	4	4	3	4	5	3	4	4	5	4	2	2	3	5	2	4
825	0	4	2	1	1	2	1	3	1	2	2	2	3	3	2	2	4	2	3	2	2	2	2	2	2	2	2	4	4	3	5	4	5	5	5	4	5	3	5	5	5	5	4	5	4	4	5	5	5
826	0	3	1	1	3	4	2	2	3	1	1	2	1	2	2	1	1	2	2	2	2	2	2	3	2	1	1	4	4	3	4	4	4	4	3	4	2	3	4	2	2	3	3	4	3	2	2	3	4
827	1	3	2	0	2	1	2	1	1	1	1	2	2	2	3	4	2	2	3	2	3	5	2	3	2	4	3	3	3	3	3	3	3	4	4	3	4	5	4	5	5	5	4	3	5	4	5	4	5
828	1	3	2	1	3	2	2	2	2	3	2	2	2	4	2	2	4	3	3	1	3	3	3	3	5	3	3	1	2	2	4	4	4	2	4	1	3	4	4	4	3	5	3	4	4	5	3	2	3
829	1	2	3	1	3	3	4	3	3	3	3	2	3	2	2	3	1	2	2	3	2	5	3	2	2	3	3	3	1	2	2	3	1	1	3	2	5	5	4	4	4	5	3	4	4	4	4	3	5
830	1	4	2	0	2	1	2	2	3	1	2	2	1	2	2	2	2	1	3	2	1	2	2	2	3	1	1	4	4	4	4	4	3	4	4	4	4	5	4	5	5	5	4	4	5	5	5	5	5
831	1	2	1	0	4	4	3	4	2	2	4	3	5	5	3	4	4	5	4	5	3	2	5	5	2	3	3	1	1	2	1	1	3	1	1	3	3	3	1	2	2	2	3	2	1	3	3	3	3
832	0	1	1	1	3	5	4	5	5	5	4	4	4	5	4	4	5	5	5	3	4	5	4	3	5	4	5	1	2	1	1	3	3	2	3	3	1	1	4	2	3	3	3	3	3	3	5	4	5
833	1	2	1	0	2	2	3	2	2	2	2	1	1	1	2	1	2	2	1	3	3	3	5	5	1	4	3	3	3	2	4	4	3	3	5	3	5	4	5	4	3	5	1	4	1	2	2	3	2
834	1	3	2	0	1	2	1	2	2	2	1	3	3	3	3	3	3	3	3	3	5	2	3	2	2	2	2	5	5	5	5	5	3	3	3	4	4	3	4	2	3	4	4	4	4	4	4	4	5
835	0	2	2	1	2	2	2	2	2	2	3	2	2	3	3	1	2	3	2	1	2	2	1	1	3	4	5	3	4	2	4	5	5	5	5	5	4	5	4	5	4	5	5	5	5	4	5	5	5
836	0	1	2	0	3	3	5	3	3	3	1	2	3	2	3	5	4	3	2	2	3	2	4	2	3	3	2	4	4	4	3	1	4	3	3	4	5	4	4	4	4	5	4	5	4	4	4	3	5
837	0	2	1	1	5	4	4	3	5	3	5	3	4	4	3	4	4	5	3	3	3	3	4	3	5	5	3	4	4	4	4	4	3	3	1	4	3	3	5	5	4	5	5	5	5	3	3	4	5
838	0	2	3	1	3	3	4	4	3	3	4	1	2	2	3	2	3	2	1	2	4	2	2	2	2	5	2	4	2	3	3	3	1	3	3	2	4	3	3	5	5	4	5	4	3	4	5	4	5
839	0	5	1	1	2	1	2	1	1	2	2	1	1	1	1	1	1	2	2	2	1	2	2	1	1	1	1	3	3	4	2	2	3	4	4	3	1	3	2	3	2	2	3	1	3	2	4	3	2
840	1	4	1	0	2	1	2	2	1	2	1	1	1	2	4	1	2	2	2	3	3	2	2	3	1	2	2	3	1	2	3	3	5	5	5	5	3	3	4	3	4	4	4	5	3	4	5	4	4
841	0	3	3	0	5	3	3	3	5	4	4	4	4	4	3	5	4	5	4	3	5	3	3	2	3	2	2	3	2	3	2	3	1	1	3	1	2	3	3	3	4	2	3	2	4	4	3	3	5
842	1	4	2	1	3	3	1	2	2	2	3	2	2	2	1	2	2	2	3	1	1	2	2	1	2	2	1	4	5	4	4	4	4	5	5	4	3	3	3	4	2	2	1	5	4	4	4	3	4
843	0	2	3	1	2	1	1	2	1	1	1	1	1	1	1	2	1	1	2	1	2	1	1	1	1	1	1	4	4	5	5	5	5	5	5	5	4	4	4	4	5	4	5	5	5	5	5	4	4
844	1	3	2	1	2	1	1	1	1	1	1	1	1	2	1	2	1	3	3	3	3	2	2	3	1	3	2	4	4	4	3	5	4	3	4	4	3	3	3	3	3	4	5	4	5	4	5	4	5
845	1	1	3	1	2	2	2	1	2	3	2	3	2	3	4	4	3	3	3	5	3	3	3	3	3	5	5	4	5	4	4	3	5	5	4	5	5	4	4	5	5	5	5	5	5	5	5	5	5
846	1	3	3	0	3	3	3	4	3	2	3	2	2	1	1	2	2	1	1	3	2	1	1	2	2	2	2	3	2	1	3	3	3	3	3	4	4	4	5	4	5	4	4	4	4	4	3	3	4
847	1	1	3	1	3	2	4	3	2	3	2	3	3	3	5	5	5	3	3	3	3	3	2	2	3	3	3	5	5	5	5	4	2	1	2	2	3	1	2	1	3	1	1	1	3	3	1	2	3
848	0	2	3	1	1	1	1	2	1	3	1	2	3	3	2	4	5	3	3	3	4	3	4	5	2	3	5	3	4	3	4	3	4	4	4	5	2	3	2	3	1	1	4	3	3	4	3	3	4
849	1	3	3	1	2	1	1	2	1	1	2	1	2	2	2	1	2	2	1	1	2	1	2	1	2	1	1	5	5	5	5	5	5	5	5	5	5	5	4	5	5	5	5	4	5	4	5	4	5
850	0	3	2	1	1	1	1	1	1	2	1	1	1	1	1	1	1	1	2	1	1	2	1	1	1	1	1	4	5	4	4	3	5	5	5	5	4	4	3	3	4	4	5	5	3	5	5	5	4
851	1	2	3	0	4	5	4	4	5	4	4	2	1	2	2	2	2	3	1	1	3	1	2	1	1	2	2	1	4	3	3	3	3	1	3	1	3	3	4	4	4	5	3	3	3	2	3	3	1
852	0	2	1	0	3	3	3	5	4	2	4	1	3	1	1	1	2	3	3	1	1	1	1	2	5	3	5	4	4	3	4	3	3	3	3	1	1	3	3	2	2	2	1	2	2	2	1	3	3
853	0	3	3	0	1	1	1	1	1	1	1	2	2	1	1	2	2	3	2	2	2	2	1	3	2	2	2	3	3	3	5	4	3	3	1	3	4	4	4	4	3	4	4	4	5	4	3	5	5
854	0	4	1	0	1	1	1	2	2	1	1	2	1	1	2	2	2	3	2	1	2	1	1	1	1	1	1	5	5	5	5	5	5	4	4	5	4	4	4	5	5	4	4	4	4	4	5	5	5
855	1	4	3	1	2	1	1	2	2	3	1	1	1	1	2	1	1	2	2	2	3	3	4	3	3	3	4	3	2	1	5	3	1	1	3	3	4	3	4	3	4	5	2	4	3	3	5	3	3
856	0	3	1	1	4	2	3	2	3	4	3	4	5	5	4	3	5	3	4	3	4	4	4	4	3	3	3	4	4	4	4	4	5	5	5	5	3	4	4	4	3	3	5	5	5	5	5	5	5
857	1	2	1	1	2	1	1	2	3	2	3	4	2	4	2	2	2	1	3	1	1	1	2	1	2	2	1	3	4	4	4	4	3	2	3	3	4	5	5	5	5	5	4	4	3	4	5	5	5
858	0	4	1	0	2	2	2	1	2	2	1	1	2	1	1	1	1	1	3	1	2	2	1	1	3	2	2	3	3	3	2	3	4	3	4	3	5	3	4	4	3	3	4	2	2	3	2	3	4
859	1	1	2	1	5	4	3	5	5	4	5	3	2	4	4	2	5	4	3	3	3	2	3	2	5	3	2	5	4	5	3	1	3	4	3	3	3	3	3	2	2	4	2	2	3	3	4	3	4
860	1	4	3	0	1	1	1	1	1	1	1	1	1	1	1	1	1	1	2	2	1	3	3	3	2	3	2	5	5	5	4	3	4	4	5	5	3	5	4	4	4	5	4	5	4	5	5	5	5
861	1	4	2	0	3	4	4	2	2	3	3	4	1	4	5	3	1	3	3	3	4	5	5	3	2	2	1	2	2	3	3	1	4	5	4	4	3	4	1	2	1	2	1	3	3	2	1	3	2
862	1	4	1	1	2	3	2	2	3	2	2	1	3	1	1	1	1	1	2	3	1	3	1	3	3	1	2	5	5	5	3	4	5	5	5	5	5	5	5	5	5	5	3	3	3	4	3	4	5
863	1	3	1	0	2	1	2	1	2	3	3	2	5	5	5	2	5	5	2	3	3	5	5	4	2	2	1	5	4	3	4	5	4	3	3	4	4	4	4	3	3	5	5	4	4	4	4	3	3
864	1	1	1	0	2	2	1	2	2	1	1	2	2	3	3	2	3	3	2	1	3	3	4	4	1	1	1	4	5	4	4	4	4	5	5	4	3	4	5	4	4	4	3	2	3	4	5	3	3
865	1	2	3	1	3	3	2	2	3	3	1	2	4	4	2	4	4	3	4	1	2	1	1	2	2	3	3	4	3	4	3	3	3	3	3	3	4	4	5	4	5	3	4	4	5	5	3	5	5
866	0	1	1	1	3	2	2	2	2	3	2	1	1	1	1	2	2	2	1	2	2	1	3	2	3	3	3	5	4	4	4	4	5	5	4	5	3	4	4	5	4	4	4	4	5	4	5	3	4
867	0	1	3	1	1	1	2	2	2	3	1	4	4	4	4	4	2	3	4	2	3	3	2	2	2	3	3	4	4	4	4	3	4	3	4	4	4	4	5	5	5	5	4	4	5	5	5	5	5
868	1	2	2	0	1	1	1	1	1	1	2	2	1	2	2	1	1	1	2	2	2	1	2	2	1	2	2	5	5	5	4	5	5	5	5	5	5	5	4	4	4	5	5	5	4	5	5	5	5
869	0	2	2	1	2	3	2	2	3	2	1	1	1	1	1	1	1	1	1	3	2	5	2	4	2	2	3	5	5	4	5	5	2	3	3	3	3	4	4	5	4	5	4	5	4	5	5	5	5
870	1	3	2	1	4	3	4	4	5	3	4	3	5	3	3	3	4	3	5	3	5	5	5	3	3	3	2	3	2	1	4	2	3	2	3	3	4	3	4	4	4	5	3	4	4	3	5	3	3
871	0	4	3	0	2	1	1	2	2	1	1	2	2	1	2	4	3	3	3	3	3	3	2	3	3	3	3	1	1	3	3	3	4	3	4	3	4	5	5	5	4	4	4	4	5	4	3	5	5
872	0	1	3	1	3	1	2	2	2	3	2	2	4	2	3	2	3	3	3	3	3	3	5	3	1	1	2	3	3	4	4	3	3	3	3	2	1	3	2	2	3	2	2	2	3	2	3	4	3
873	1	3	1	0	2	2	1	2	1	3	2	2	2	2	2	4	2	2	2	4	2	3	2	4	3	3	2	3	1	3	3	3	3	1	3	3	4	5	4	5	5	5	5	4	5	4	5	5	5
874	1	3	3	1	1	1	3	1	1	1	2	2	5	5	4	4	5	3	3	1	1	1	1	1	1	3	2	4	5	4	5	5	4	4	5	5	4	4	4	4	4	3	5	5	5	5	5	4	5
875	1	4	3	1	1	2	1	2	2	1	1	1	2	1	1	1	1	2	2	2	2	2	2	1	2	1	2	4	3	3	2	3	5	5	5	5	4	5	4	5	4	5	5	4	5	4	5	4	4
876	1	2	3	1	4	5	4	4	3	3	4	3	3	4	3	3	1	3	3	1	1	2	2	1	2	5	5	1	3	3	3	1	4	3	3	3	1	1	3	4	3	3	3	3	3	3	3	3	3
877	1	2	2	0	5	3	2	5	5	4	3	3	4	3	3	4	3	3	2	3	3	3	3	5	5	4	5	4	3	3	4	5	5	5	5	4	4	4	5	3	4	3	4	4	4	4	3	4	5
878	0	1	2	0	5	3	3	2	2	2	3	3	4	3	2	2	5	4	3	1	2	1	3	1	3	5	3	4	2	3	5	4	5	5	4	4	4	5	4	4	5	4	4	4	5	5	5	4	5
879	0	4	1	0	5	3	3	3	4	3	5	3	3	3	4	3	2	2	2	3	2	2	3	3	3	3	4	3	2	3	3	3	4	4	3	1	4	3	4	1	3	2	5	5	4	5	5	4	5
880	0	3	2	0	3	5	4	4	4	3	3	3	3	3	2	4	4	3	3	2	3	5	3	3	4	3	4	5	4	4	4	4	4	4	5	3	4	5	4	5	5	5	3	5	4	5	5	4	5
881	1	4	1	1	2	2	2	1	2	2	1	1	1	1	2	1	1	1	2	1	2	2	3	1	1	2	3	1	3	1	4	3	4	4	5	5	1	3	2	3	2	1	3	3	1	3	3	3	3
882	0	2	2	1	2	2	1	1	1	1	1	1	1	2	1	2	1	2	2	1	1	2	2	1	1	1	1	4	4	4	5	4	4	5	5	4	4	3	4	2	3	3	4	4	4	2	3	4	3
883	1	3	2	1	2	2	3	2	2	1	2	2	1	2	1	1	1	1	1	2	2	2	2	1	1	2	1	2	3	3	1	1	4	4	4	4	4	4	2	4	4	4	5	4	4	5	5	4	5
884	0	3	1	0	2	3	2	3	4	3	3	1	2	1	2	1	1	2	1	3	1	3	2	2	2	1	2	5	5	5	5	4	4	3	5	4	3	3	5	4	4	4	4	5	4	5	5	5	5
885	1	1	3	0	3	3	4	3	4	3	5	1	4	5	3	3	2	3	3	3	2	1	1	2	2	3	3	4	4	3	5	4	3	3	2	3	2	4	3	3	4	2	2	3	3	4	4	3	3
886	0	1	1	1	2	3	3	1	3	2	2	1	2	2	2	2	1	2	2	2	2	1	3	2	3	5	5	5	4	4	3	3	4	3	3	5	3	3	3	2	3	3	3	2	3	4	3	4	3
887	1	3	2	0	1	1	1	1	1	1	1	2	2	1	1	1	1	1	2	1	2	1	1	2	2	3	2	5	5	4	4	3	5	5	4	4	4	4	4	5	5	4	4	3	4	3	3	4	5
888	1	3	1	1	3	2	2	2	2	3	2	4	1	2	3	2	3	3	2	2	2	2	2	3	2	2	3	4	4	5	4	3	3	3	3	4	2	2	4	2	2	3	4	3	4	3	5	4	3
889	0	3	2	0	2	3	3	3	3	2	3	2	3	2	3	2	2	1	3	2	1	2	2	2	2	3	3	5	5	5	4	5	5	4	5	5	4	3	4	4	4	4	5	5	5	5	5	4	5
890	1	4	3	1	2	2	2	2	2	2	2	1	1	1	1	1	1	2	2	3	5	1	3	3	3	2	3	5	5	4	5	4	4	5	5	5	5	5	4	5	5	5	5	5	5	5	5	5	5
891	0	2	3	0	2	2	1	1	1	1	2	1	1	2	1	1	1	1	3	2	1	2	2	1	2	1	1	4	4	4	4	3	4	4	3	3	5	5	4	5	4	5	5	4	5	5	5	5	5
892	0	3	2	1	1	1	1	1	2	1	1	1	2	2	1	1	1	1	2	1	2	1	1	1	1	1	1	5	5	5	4	5	5	5	5	5	4	4	4	3	4	5	4	5	4	5	5	4	5
893	0	2	2	1	2	3	1	3	3	2	2	2	2	2	2	2	2	2	3	3	3	3	3	3	2	3	1	4	4	4	4	4	3	3	4	4	5	4	5	5	4	5	4	5	4	5	5	4	4
894	0	4	1	0	5	3	4	5	5	3	5	4	4	3	5	5	5	5	3	5	4	3	5	3	2	3	4	3	1	2	2	2	2	2	3	3	4	1	5	3	4	5	3	3	3	2	3	4	4
895	0	3	3	1	2	1	1	1	1	1	1	1	1	2	1	3	1	1	2	2	2	2	1	1	1	2	2	5	5	5	1	2	5	4	5	4	3	3	4	3	3	4	4	4	3	4	5	5	5
896	0	2	2	1	2	2	3	2	2	3	4	3	4	4	4	3	5	3	3	4	3	5	3	3	3	5	4	3	3	4	4	3	3	1	3	1	4	4	3	2	3	4	2	3	4	2	3	3	2
897	1	1	1	0	2	2	2	2	3	2	2	4	1	4	2	3	2	3	3	3	5	3	5	4	3	5	4	5	4	5	3	3	3	4	3	3	4	4	4	5	4	4	4	4	5	4	5	4	5
898	1	5	1	1	2	2	2	3	1	2	1	1	1	1	1	2	2	1	1	2	2	2	1	1	1	1	2	2	3	1	3	3	2	3	3	3	3	3	3	2	1	4	2	4	2	2	1	3	5
899	0	2	1	1	4	4	4	3	2	4	4	1	3	2	2	4	1	2	4	5	3	4	3	5	4	3	3	4	3	3	5	4	3	1	3	3	3	4	4	4	5	4	4	3	3	4	3	3	2
900	1	4	1	1	2	3	3	3	2	3	3	3	4	4	5	5	4	3	4	3	1	1	1	2	5	4	3	4	4	4	1	2	3	3	3	3	5	4	3	3	2	5	3	4	4	4	5	3	4
901	1	2	3	1	2	1	2	2	2	2	1	3	2	2	2	3	1	3	2	2	2	2	2	2	2	2	1	5	5	5	3	4	4	4	4	4	5	5	5	5	5	5	4	4	4	4	5	4	5
902	0	3	3	0	2	3	5	3	3	5	3	4	2	4	4	2	3	3	3	2	3	2	2	4	3	1	3	3	3	1	2	2	5	5	5	4	3	1	1	3	2	4	2	2	3	2	1	3	2
903	1	1	3	0	3	2	3	4	2	2	3	2	3	2	1	1	1	3	3	4	4	5	5	4	3	4	5	3	2	3	3	4	4	3	3	3	4	3	4	3	4	3	3	4	3	4	4	4	5
904	1	1	1	0	2	2	1	2	3	3	3	2	1	2	3	1	1	2	1	5	3	5	5	3	2	2	1	3	4	4	4	4	5	5	5	5	3	4	4	3	3	3	1	1	2	4	3	2	5
905	1	2	2	0	5	4	5	3	3	4	5	2	1	1	1	1	2	3	1	1	2	1	1	1	2	1	2	4	3	4	1	3	1	4	3	3	3	5	4	3	3	4	4	2	3	2	3	3	4
906	0	5	1	0	2	1	2	1	1	1	2	1	1	2	1	1	1	1	1	1	2	2	1	1	3	3	1	5	5	5	4	4	5	5	5	4	3	3	3	1	3	4	2	4	2	2	2	3	5
907	0	3	2	0	3	3	3	4	3	3	2	2	3	1	3	5	4	2	3	2	2	3	3	3	3	3	3	4	4	4	3	3	4	3	4	5	3	4	4	4	4	5	5	5	5	4	5	5	5
908	0	1	2	1	4	5	4	5	4	3	4	3	4	2	4	3	3	3	4	4	4	5	3	2	3	3	5	3	3	3	1	2	2	3	3	4	1	2	2	2	2	1	2	3	4	2	3	3	3
909	0	4	1	0	2	3	2	2	2	4	4	1	1	1	1	1	2	2	2	3	2	2	2	3	1	1	2	4	4	3	3	3	3	3	1	1	3	3	3	4	3	4	3	3	3	3	4	3	1
910	1	1	1	1	3	3	4	4	5	4	4	4	3	4	3	4	4	5	3	5	4	5	5	4	5	3	3	4	4	4	5	4	4	4	5	4	4	3	3	4	4	4	4	4	3	2	5	4	5
911	1	2	3	0	3	4	3	2	3	2	2	4	5	4	4	4	5	5	4	4	3	5	3	5	5	3	4	3	2	1	2	2	1	3	2	1	4	5	3	3	3	3	4	3	4	3	4	4	5
912	0	2	2	1	2	1	1	1	2	2	1	4	4	3	3	3	4	3	3	5	4	4	3	5	3	4	3	5	4	5	1	3	5	5	4	4	4	5	4	4	5	5	4	4	4	4	4	5	4
913	0	5	3	0	3	1	2	4	2	3	2	1	3	2	2	2	2	2	3	1	1	1	2	2	2	2	1	3	3	5	3	5	5	4	5	5	3	4	4	4	4	5	4	5	4	4	3	4	5
914	0	5	1	1	3	2	4	3	3	3	3	4	2	3	2	3	4	3	4	3	4	3	4	4	3	4	3	3	3	3	3	4	3	1	3	2	3	4	4	5	4	4	3	4	3	4	5	3	4
915	0	2	3	0	2	4	1	2	3	2	1	4	2	3	5	3	4	3	5	2	3	3	3	2	2	3	2	3	2	3	3	4	3	4	4	2	3	3	3	2	3	2	4	4	4	4	5	4	5
916	0	3	2	1	3	3	4	5	3	5	4	3	1	2	1	2	2	1	2	2	3	3	3	3	3	3	3	1	1	1	3	3	3	3	3	3	3	4	3	3	3	2	4	4	4	3	3	3	5
917	0	4	3	0	3	4	3	4	3	4	2	2	3	2	2	2	3	3	3	3	3	2	4	2	2	2	1	3	2	2	4	4	3	3	4	3	3	4	4	4	4	4	2	3	3	3	3	3	3
918	1	3	1	1	3	1	3	3	2	4	2	2	1	1	3	3	3	1	2	2	3	2	1	3	1	2	2	4	5	4	1	1	3	3	3	1	2	3	3	1	1	3	1	2	3	3	1	2	2
919	0	5	2	1	1	1	1	1	1	1	1	1	1	2	1	1	1	1	1	1	1	2	1	1	1	1	1	5	5	5	5	5	5	4	5	4	4	4	4	4	3	4	5	4	4	5	5	5	5
920	1	1	3	1	3	2	4	3	2	1	1	4	3	2	2	4	3	3	3	2	2	1	1	1	2	2	2	4	4	5	3	3	5	4	4	4	5	5	5	5	4	5	4	4	3	4	5	5	5
921	0	2	3	0	3	3	3	3	5	2	2	3	3	2	2	3	3	3	2	3	3	2	2	3	2	3	2	3	4	3	2	2	3	3	3	1	3	3	5	5	4	4	1	2	3	4	4	3	4
922	0	2	2	1	2	1	1	1	2	2	3	1	2	3	1	1	2	1	2	3	3	5	3	3	4	3	2	3	2	3	3	3	2	3	1	2	1	4	4	4	4	4	3	4	5	5	5	4	4
923	0	3	3	0	3	1	2	2	2	2	5	3	3	4	3	2	2	4	3	5	3	3	2	3	2	1	2	4	3	3	2	3	3	3	3	1	3	3	3	1	2	1	2	2	3	3	3	3	3
924	1	3	2	1	4	3	3	2	5	3	3	3	4	3	5	3	4	4	5	5	3	3	4	5	5	5	3	1	1	2	1	1	3	3	3	1	3	1	3	1	2	2	3	2	1	3	2	3	3
925	1	3	3	1	2	3	3	2	3	3	3	3	2	4	2	2	1	4	2	2	2	3	2	2	1	1	2	4	4	4	3	3	3	1	3	1	2	1	1	1	1	2	1	2	3	2	3	3	2
926	0	3	3	1	3	2	4	4	2	2	3	3	3	3	2	4	2	3	3	5	4	5	3	3	3	3	2	1	1	3	4	3	2	1	3	1	3	3	4	1	1	2	2	3	3	3	3	2	3
927	1	2	3	0	4	3	2	2	3	3	1	4	5	4	4	5	4	4	4	2	2	3	2	3	2	2	1	3	1	2	3	3	2	2	3	3	4	1	2	1	2	1	1	2	3	2	1	3	5
928	0	5	1	1	4	3	4	5	4	4	5	2	4	4	4	4	4	3	3	5	2	3	4	3	3	3	2	1	3	1	3	2	1	3	3	2	3	3	4	2	3	3	3	3	3	3	2	3	5
929	1	1	2	0	3	5	3	4	5	4	3	2	3	2	4	4	2	3	2	2	3	2	2	2	3	1	1	2	2	2	3	3	5	4	4	5	3	4	4	3	3	3	4	3	3	3	5	5	5
930	0	2	1	0	1	2	1	2	2	2	1	4	4	4	2	3	2	4	3	3	3	3	3	2	3	1	2	3	1	3	4	3	5	4	4	4	5	5	5	4	4	5	4	4	3	3	5	4	5
931	1	2	3	0	3	4	4	5	4	4	4	2	4	1	2	3	3	2	2	1	1	2	2	2	2	1	3	3	1	3	3	1	3	3	3	4	2	3	3	2	1	1	4	4	2	5	2	3	3
932	0	3	3	1	2	1	1	1	1	3	1	1	1	1	2	1	1	1	1	1	2	2	1	1	3	1	1	4	4	4	2	3	3	3	1	4	4	5	2	4	4	3	4	4	4	4	5	3	5
933	1	1	3	0	3	3	2	3	3	3	3	1	1	1	2	1	1	2	2	2	3	3	4	3	3	3	5	4	3	4	5	4	5	5	5	4	3	1	3	3	3	1	3	3	4	4	2	3	3
934	1	1	1	0	1	1	1	2	2	2	1	1	1	1	1	1	1	2	1	1	1	1	1	1	3	2	1	5	5	4	4	5	4	5	5	5	3	5	5	5	5	5	4	1	3	4	5	5	3
935	1	3	3	0	1	1	1	1	1	1	2	1	1	1	2	1	1	1	1	3	2	2	2	2	2	2	2	5	5	4	3	3	5	5	5	5	5	5	4	4	5	5	4	5	4	5	5	5	5
936	1	3	1	0	3	3	5	2	3	2	3	3	3	3	4	2	3	3	2	2	2	2	2	2	1	1	1	5	5	4	3	4	3	1	2	3	5	4	5	4	4	5	4	4	3	3	5	3	5
937	1	2	3	0	3	3	2	2	3	1	2	1	2	2	2	1	2	2	1	1	1	1	1	1	2	2	1	5	5	4	3	3	4	5	5	4	5	5	5	4	5	5	5	5	5	5	4	4	5
938	1	3	3	1	2	1	1	2	1	1	2	2	2	2	1	1	1	3	2	1	2	1	2	2	2	2	1	5	5	5	4	4	5	5	5	5	4	4	5	5	4	4	5	4	4	5	5	5	5
939	1	2	2	0	4	3	2	5	5	3	3	2	2	4	5	3	3	3	3	2	3	3	3	3	3	2	3	3	1	1	4	4	4	4	4	4	3	3	3	2	2	2	3	4	4	4	5	3	3
940	1	2	3	1	4	3	3	3	4	3	3	1	1	1	1	1	1	1	1	2	2	2	4	2	3	3	2	4	3	3	3	4	4	4	3	4	5	5	5	5	5	5	4	5	4	5	4	4	5
941	1	3	1	0	5	3	4	5	3	3	4	2	3	4	2	2	3	5	3	4	4	3	4	3	4	3	3	4	4	3	4	4	5	5	5	4	5	3	4	4	3	5	3	4	3	3	5	5	5
942	1	2	1	0	2	1	1	2	1	1	2	2	1	3	2	4	1	2	3	1	1	2	1	1	1	1	1	4	4	5	4	4	4	4	4	4	4	3	4	4	4	4	4	2	3	5	3	3	4
943	0	5	1	0	3	4	4	4	3	4	5	2	1	2	1	2	1	1	1	1	2	3	2	1	2	2	3	3	2	2	1	3	3	3	3	3	1	1	1	1	1	1	4	4	4	3	3	3	5
944	1	3	3	1	1	1	1	1	2	1	1	1	1	1	2	1	1	1	2	1	2	1	2	1	1	1	1	5	5	5	4	4	5	5	5	5	5	5	4	5	4	5	4	5	4	5	5	5	5
945	1	1	2	1	5	3	3	2	5	4	4	2	3	4	3	4	3	3	4	3	2	3	2	2	5	5	5	4	2	4	3	3	4	4	3	4	4	4	4	3	3	2	3	2	3	2	3	2	3
946	0	1	1	0	3	3	4	4	3	2	3	2	1	2	1	2	1	2	1	2	2	1	1	1	2	2	1	4	4	3	4	4	5	4	5	4	1	3	2	3	2	1	3	1	3	3	2	2	3
947	1	2	2	0	2	4	3	5	4	3	4	3	4	4	3	1	3	3	3	3	2	2	3	2	3	3	2	3	1	4	3	2	4	3	3	2	1	3	1	3	3	1	5	2	1	3	5	3	3
948	1	1	1	0	3	2	3	2	3	2	1	1	2	2	2	2	2	3	3	1	2	2	2	2	2	3	2	4	3	3	3	3	5	4	5	4	3	4	2	2	2	4	4	2	2	3	3	4	1
949	1	3	3	1	3	3	2	2	2	2	2	5	4	5	2	4	5	3	3	3	3	3	5	3	3	3	3	4	4	4	4	3	4	5	4	4	4	4	4	5	5	5	3	1	3	2	2	3	1
950	0	2	1	1	2	1	1	2	1	1	1	2	1	1	2	2	2	2	2	3	3	3	3	3	2	2	1	5	4	4	4	4	3	4	4	4	4	4	4	5	5	5	5	5	4	5	5	5	5
951	0	2	2	1	2	1	2	2	2	2	2	3	3	2	3	3	3	3	3	2	2	2	1	2	1	1	1	3	3	3	3	3	4	3	4	4	4	4	4	5	5	4	3	3	3	5	5	5	5
952	1	2	3	0	3	2	3	2	2	4	2	4	4	3	4	5	3	5	3	3	3	5	4	3	2	3	2	1	3	3	3	2	2	3	1	1	3	2	3	2	1	1	2	1	3	4	3	3	3
953	0	1	1	1	1	1	1	1	1	1	1	1	1	1	2	1	1	2	1	1	1	1	1	1	2	1	2	4	4	4	5	5	5	5	4	4	3	4	4	3	3	3	4	4	3	3	5	4	5
954	0	4	2	1	2	3	2	2	2	3	3	2	3	3	2	1	3	2	2	2	1	2	2	1	2	1	1	3	2	3	2	1	3	1	1	3	4	4	3	4	5	4	3	2	3	2	3	3	2
955	1	3	1	0	3	3	4	3	3	4	3	4	4	3	3	4	4	5	3	3	2	2	2	3	3	2	2	4	3	3	3	4	3	1	1	1	3	1	3	4	3	2	1	2	2	2	2	3	2
956	0	4	3	1	2	3	2	3	2	2	4	4	2	4	3	2	2	3	3	1	1	1	2	1	3	3	4	5	4	5	5	4	4	4	4	4	4	3	4	2	3	4	4	3	4	4	3	4	5
957	1	3	2	1	1	1	1	1	1	1	1	1	1	1	1	4	1	1	2	1	1	2	2	2	2	1	1	5	5	4	5	5	5	4	5	5	5	5	5	5	5	5	5	4	5	4	5	4	5
958	0	3	1	1	3	2	1	3	3	3	3	3	4	3	2	2	2	3	3	1	1	2	2	1	2	1	1	5	4	4	3	3	4	3	3	4	1	3	3	3	3	2	1	3	2	3	3	4	3
959	1	1	1	1	3	4	3	3	2	3	4	3	4	4	4	3	2	3	5	2	1	2	1	1	4	3	3	4	4	3	4	4	3	2	4	4	1	3	4	1	3	1	3	3	4	4	3	3	4
960	0	1	2	0	4	3	3	5	4	3	5	4	4	5	3	5	4	4	3	5	3	5	4	3	5	3	3	1	1	2	3	2	3	3	3	4	4	3	3	4	3	4	4	3	3	3	3	3	3
961	0	1	3	1	4	5	2	4	5	2	2	2	2	3	2	5	4	2	3	2	2	2	1	1	3	1	1	1	1	1	3	3	3	3	3	4	3	4	4	4	4	5	2	2	3	3	2	3	2
962	1	2	2	0	3	3	3	5	3	3	4	3	4	3	4	5	3	3	4	5	3	5	3	3	3	4	3	4	4	4	4	5	3	4	4	3	3	2	2	3	1	2	3	2	3	3	5	3	2
963	0	1	3	1	3	5	3	4	5	4	4	3	4	3	4	3	4	5	3	3	4	5	3	5	3	4	5	4	4	3	3	3	5	5	5	4	3	4	4	4	4	5	5	4	4	5	5	4	4
964	0	2	2	0	3	5	3	3	5	3	4	4	4	4	4	3	4	5	3	2	2	2	2	3	4	3	4	3	1	3	3	4	5	3	5	4	5	5	4	5	4	5	3	4	4	3	3	4	4
965	1	2	3	1	5	4	4	3	4	3	5	4	4	4	4	2	5	4	3	3	3	5	5	4	5	3	5	2	2	1	3	3	2	1	3	3	4	5	5	5	5	5	3	2	3	2	3	4	3
966	1	4	1	1	5	2	1	3	2	2	3	4	1	2	1	3	3	3	1	2	1	1	2	1	3	3	2	4	4	4	4	4	4	5	4	4	5	5	5	5	5	5	5	3	5	4	5	4	5
967	1	1	2	0	2	3	2	2	2	3	2	2	2	3	2	2	1	3	2	2	1	1	2	2	1	1	3	5	5	5	4	4	4	5	4	4	3	4	4	4	4	5	4	3	3	4	5	3	5
968	0	1	1	1	4	3	4	5	3	4	3	2	4	2	5	4	2	4	2	4	3	3	5	5	2	2	2	5	5	5	4	3	5	3	4	3	3	3	4	2	3	3	3	4	3	3	3	3	3
969	1	3	1	0	4	2	2	3	5	3	3	2	3	3	2	4	3	2	3	2	2	2	3	3	3	5	4	5	5	4	4	3	4	5	5	4	3	4	4	3	3	3	5	3	4	3	5	4	5
970	1	3	3	0	2	4	3	2	3	3	2	4	4	3	3	5	4	3	3	4	3	5	4	5	4	3	3	3	3	4	4	3	4	2	3	3	3	4	3	3	3	4	3	3	4	3	1	3	5
971	0	2	1	0	2	2	2	2	2	3	2	2	1	2	2	4	1	4	2	3	2	2	2	3	4	3	4	5	5	4	4	3	5	5	5	5	4	4	4	4	5	5	5	5	4	5	5	4	5
972	1	2	3	1	4	2	1	4	3	2	2	4	2	2	1	3	3	2	1	3	2	3	3	3	2	3	3	4	4	4	2	3	3	2	3	2	3	3	2	3	3	2	4	3	3	3	4	3	4
973	1	1	1	0	1	1	1	1	2	1	1	2	2	1	2	2	1	2	1	2	2	2	1	2	1	1	1	5	5	5	4	5	5	5	5	5	4	4	5	5	4	5	5	5	5	5	5	5	5
974	1	4	1	1	3	2	2	4	3	2	1	2	4	4	4	5	2	5	3	3	4	3	3	4	3	4	5	3	4	3	3	3	4	3	3	4	4	3	4	5	4	5	4	4	5	4	5	4	5
975	0	3	3	0	2	2	2	1	1	1	1	1	1	1	1	1	1	1	1	3	2	2	1	1	2	3	2	5	5	5	5	5	5	5	5	5	5	4	5	5	5	5	3	4	4	4	5	4	5
976	1	2	3	0	1	1	1	2	1	2	2	1	1	1	1	2	1	1	1	1	1	1	1	1	2	1	1	5	4	4	5	5	5	5	5	5	4	5	5	5	5	5	5	5	5	5	4	5	5
977	0	3	2	0	2	3	2	2	2	3	3	4	2	3	2	3	3	5	3	3	3	2	2	4	2	2	1	4	1	3	4	3	4	3	4	4	3	3	4	3	4	3	5	5	5	5	5	4	5
978	0	1	1	1	2	1	2	2	3	2	2	3	4	1	1	1	1	2	1	1	2	2	1	1	2	3	1	5	4	4	4	4	4	4	5	4	4	4	4	5	5	5	3	5	4	4	5	4	5
979	0	3	1	0	2	2	2	2	2	2	2	1	1	1	2	1	1	1	1	2	2	2	2	3	2	3	3	3	4	3	3	3	3	4	5	4	4	4	5	5	5	5	5	4	5	5	5	5	5
980	1	1	3	0	4	3	4	4	3	5	3	2	2	2	3	2	2	3	2	2	2	2	2	2	3	3	2	4	4	4	4	4	5	5	5	4	4	4	5	5	4	5	3	3	3	2	5	4	5
981	1	2	2	0	1	1	1	1	1	3	2	1	4	2	3	4	4	2	3	5	4	2	4	3	3	1	2	5	4	5	3	3	4	4	5	4	3	3	4	2	3	2	4	4	4	5	5	5	5
982	0	2	2	0	3	3	2	2	4	4	3	4	4	5	4	3	3	4	5	3	4	2	3	3	3	3	3	2	3	2	2	2	3	3	1	1	4	4	5	4	3	4	3	3	3	4	5	3	3
983	1	2	2	1	2	2	3	1	1	2	2	3	3	2	2	1	3	3	3	2	2	3	2	3	2	1	1	1	2	3	3	2	3	1	3	4	3	3	4	3	2	2	3	4	2	3	3	3	3
984	1	3	2	1	1	1	1	1	1	1	1	2	1	1	3	1	1	2	3	2	2	2	2	1	1	1	2	5	5	5	3	3	4	5	5	5	4	4	1	4	4	4	5	5	5	5	3	5	5
985	0	1	2	1	4	3	5	4	2	4	4	4	4	4	3	4	4	3	4	3	3	2	2	2	2	3	3	3	2	3	3	2	3	3	1	1	1	2	3	3	2	1	3	2	3	2	4	2	3
986	1	3	2	0	2	2	2	2	2	2	2	2	2	2	2	3	1	2	2	2	3	3	4	3	2	3	1	3	1	3	5	4	2	3	3	1	3	4	3	3	4	4	3	4	4	3	3	3	5
987	1	5	3	1	2	2	3	2	2	3	3	1	2	1	1	1	1	1	1	2	2	1	1	1	1	1	1	4	5	4	4	4	5	5	5	5	4	4	4	5	5	5	5	4	3	3	5	4	5
988	0	2	1	0	2	1	2	1	2	1	1	1	1	1	1	1	1	2	1	3	3	3	2	4	3	3	1	5	5	5	4	4	4	4	4	5	5	5	5	5	5	5	5	5	4	5	5	5	5
989	1	3	1	0	5	5	3	2	3	5	4	2	2	2	2	3	2	2	2	1	1	1	1	1	3	3	2	4	5	5	3	3	5	4	5	4	4	3	4	4	4	3	4	4	3	4	3	4	2
990	1	1	2	1	4	4	4	4	5	3	4	4	4	3	3	4	3	5	3	5	3	5	4	3	2	3	3	3	4	4	5	4	2	2	3	1	3	2	3	3	1	2	3	2	3	3	2	2	4
991	0	3	3	1	4	2	3	4	4	4	3	3	4	5	4	5	3	3	3	3	3	2	2	3	5	1	2	4	3	3	5	4	3	4	4	4	4	1	2	3	4	3	3	1	1	2	2	4	5
992	1	1	1	0	5	5	5	4	5	4	5	4	4	3	3	3	3	5	4	3	2	3	2	3	3	2	4	3	2	3	1	1	4	4	4	4	2	1	2	1	1	1	3	2	3	4	5	4	4
993	1	4	3	0	2	4	2	4	4	2	5	2	1	1	1	1	2	3	1	2	3	2	4	2	2	2	1	4	3	4	3	3	3	4	5	4	3	3	3	3	4	3	4	4	5	4	5	5	5
994	0	1	2	0	1	1	2	2	1	2	2	2	2	3	2	2	2	3	2	1	2	2	2	1	2	2	1	1	1	3	3	3	3	3	2	1	4	4	3	3	3	3	4	4	5	4	5	4	5
995	0	3	1	0	1	1	2	2	1	1	3	3	1	3	2	1	2	3	2	2	2	4	2	2	1	2	1	5	4	5	3	3	5	4	5	4	4	4	5	4	4	5	4	4	3	4	3	5	4
996	0	1	1	0	3	4	3	4	3	3	3	1	2	1	2	1	2	3	2	3	2	2	3	2	3	4	2	3	5	5	4	3	3	4	4	3	4	3	4	5	4	5	5	5	4	4	4	4	5
997	0	2	3	0	1	2	1	2	2	1	1	1	3	1	2	2	2	2	1	3	2	2	2	2	1	1	1	4	4	3	4	4	4	3	3	4	4	4	4	3	4	3	3	2	2	2	5	3	2
998	0	1	1	1	3	3	3	5	2	3	3	2	3	3	4	4	4	4	4	3	4	3	3	3	2	3	2	3	1	2	3	2	3	1	3	4	3	3	3	3	3	3	3	3	3	4	3	3	3
999	1	1	1	0	3	3	5	3	4	3	4	1	1	2	1	2	1	1	1	2	2	2	1	4	3	3	3	3	1	2	3	2	3	4	4	4	4	3	1	1	3	2	1	2	3	2	1	3	1
1000	1	1	2	1	2	2	3	2	1	2	2	4	4	4	4	3	4	4	4	2	2	2	1	2	5	3	2	3	4	4	5	5	3	3	3	4	4	4	4	4	2	4	2	3	3	3	3	3	5
1001	0	2	1	1	1	1	1	2	1	2	2	1	2	2	1	3	1	1	2	3	3	2	3	2	2	2	3	4	2	3	3	2	4	4	2	4	3	3	4	3	3	1	3	2	3	4	5	4	5
1002	0	1	2	0	2	3	2	3	3	2	2	1	1	2	2	1	1	2	1	3	3	3	5	4	2	3	2	4	4	4	3	3	3	3	3	5	3	4	3	2	3	5	4	3	4	4	4	4	3
1003	0	5	1	1	3	2	3	3	3	2	4	2	2	2	1	2	1	2	2	3	2	3	2	3	3	3	3	4	4	4	1	1	3	2	3	4	3	4	3	3	3	3	5	4	5	4	5	4	5
1004	1	3	3	0	3	2	2	3	3	2	5	3	4	4	4	3	3	4	3	3	3	5	3	4	5	3	3	4	4	4	5	5	4	3	3	4	3	4	4	5	3	3	3	2	3	2	5	3	4
1005	1	4	3	1	3	2	2	4	2	3	3	3	4	4	4	4	4	3	4	3	2	2	1	2	4	3	4	5	4	4	3	2	3	4	4	3	4	4	4	4	4	4	3	3	3	4	3	2	3
1006	1	3	1	0	4	4	4	5	3	3	4	4	3	5	3	5	5	4	3	3	3	5	2	2	5	3	5	4	4	5	5	4	5	4	5	5	4	5	5	5	4	5	4	5	5	5	5	4	5
1007	0	4	3	0	2	2	2	2	2	2	1	2	4	2	3	4	4	3	3	1	2	3	2	2	3	3	3	5	5	5	4	5	5	3	4	5	4	3	5	5	4	5	4	5	4	4	5	5	5
1008	0	1	3	1	4	3	4	3	3	2	3	2	2	2	1	1	1	3	3	2	2	1	1	1	3	2	3	5	5	5	5	4	4	5	5	4	4	4	5	5	5	5	5	3	4	4	5	5	5
1009	1	4	2	0	5	3	4	3	3	3	5	1	1	2	1	2	1	1	2	3	3	4	3	2	2	3	3	5	4	5	5	3	3	4	4	4	4	5	4	4	5	5	4	4	3	4	5	5	5
1010	0	4	1	1	1	1	2	2	1	1	1	2	1	1	1	1	1	1	2	2	2	3	1	1	2	2	1	5	5	4	3	3	4	5	5	4	4	5	5	5	5	5	4	4	4	5	5	4	5
1011	0	3	2	0	3	1	2	3	2	3	3	1	2	1	1	2	1	1	2	2	2	2	1	2	2	1	1	4	4	3	3	3	5	5	5	5	3	3	3	3	3	3	3	3	3	2	4	3	5
1012	0	5	1	0	2	1	1	2	1	1	1	2	1	1	1	1	1	2	2	1	2	2	1	2	2	1	1	5	5	5	5	5	5	5	5	5	5	5	5	4	5	5	5	5	5	5	5	5	5
1013	1	2	1	1	1	1	1	2	1	2	1	1	2	2	1	2	1	3	2	1	3	2	1	1	1	1	1	5	3	4	3	3	4	3	4	4	4	4	5	5	4	5	5	3	3	3	4	3	5
1014	1	3	1	1	5	4	5	3	5	3	5	4	4	4	4	5	5	5	3	3	4	4	4	3	3	4	4	3	2	1	1	1	3	1	1	2	2	2	1	1	1	2	3	2	1	2	1	3	3
1015	0	5	3	0	2	3	3	2	4	3	3	1	1	1	1	1	1	2	1	2	2	3	2	1	3	3	1	4	3	4	5	5	3	4	4	4	4	4	5	5	5	5	5	5	5	4	5	4	5
1016	1	3	3	1	3	2	4	1	2	3	3	2	1	2	2	1	1	1	2	2	1	1	1	2	2	3	1	4	4	4	5	5	5	5	5	5	3	3	2	2	3	1	4	3	5	4	4	5	5
1017	1	5	1	0	2	1	3	1	1	3	1	4	2	2	5	5	3	4	3	1	1	1	2	1	3	3	2	4	3	4	3	3	4	5	5	4	2	4	3	1	1	3	3	2	4	2	2	3	3
1018	1	4	1	1	2	1	1	1	1	2	1	1	2	1	1	1	1	1	3	2	2	2	2	2	1	2	1	4	5	5	4	4	4	5	5	4	4	4	4	4	4	5	5	4	5	4	5	5	5
1019	1	1	1	1	5	5	5	4	4	5	5	4	3	3	4	3	3	3	4	3	3	3	2	5	3	3	3	5	4	4	3	3	3	3	4	3	1	4	2	4	3	3	3	4	5	3	5	4	4
1020	0	3	1	0	1	1	1	1	1	1	1	1	1	1	1	1	1	3	3	1	1	2	1	1	2	1	1	3	2	2	4	4	3	4	3	3	5	4	5	5	5	5	4	3	3	4	5	4	4
1021	0	2	3	0	5	3	4	3	4	4	3	4	4	2	5	5	5	3	5	3	3	2	3	3	2	2	1	3	3	3	1	3	3	1	1	1	3	2	3	1	3	3	3	3	3	3	3	3	3
1022	0	1	1	1	2	1	2	3	3	2	2	5	2	2	3	4	2	1	2	1	2	2	2	2	3	3	3	4	5	4	5	5	5	5	5	5	5	4	4	5	4	5	5	4	4	5	5	5	4
1023	1	4	1	0	5	4	3	2	4	3	5	4	5	5	2	3	5	5	3	3	2	3	1	2	2	1	2	3	1	1	3	2	3	1	3	4	3	3	4	4	4	3	2	2	2	2	1	3	1
1024	1	5	1	1	5	5	5	4	5	3	5	2	1	2	2	2	3	1	4	3	2	3	2	2	4	4	5	3	3	2	3	3	2	3	1	1	5	3	3	4	3	4	2	2	2	2	3	4	3
1025	0	2	1	1	4	3	3	4	3	3	3	2	3	5	4	3	4	4	4	1	2	2	1	1	3	2	2	3	4	4	2	3	4	4	3	4	4	4	3	3	3	5	4	4	3	3	3	4	3
1026	0	4	3	1	2	1	2	3	3	3	3	1	1	2	2	4	1	3	3	4	3	4	5	4	2	3	2	4	4	4	3	3	3	2	3	2	4	4	5	5	5	5	4	2	3	2	4	3	3
1027	1	1	2	1	2	1	2	2	3	2	1	2	3	3	2	4	2	3	3	2	2	2	1	2	3	2	3	5	4	4	4	4	4	4	5	5	4	5	5	5	5	5	4	4	3	4	5	4	5
1028	0	2	1	0	5	4	3	3	2	5	3	1	3	2	1	1	2	3	3	2	3	3	2	3	2	4	2	4	4	3	4	4	5	4	5	5	5	5	5	4	5	5	2	3	3	2	3	3	5
1029	0	4	1	0	4	4	2	5	2	3	3	2	1	1	1	1	2	3	2	3	3	2	2	2	3	3	3	3	1	2	3	1	4	4	5	4	4	3	3	4	3	3	4	4	4	4	4	4	5
1030	1	4	3	1	3	2	2	2	3	3	3	2	3	3	2	2	1	1	3	2	1	2	2	2	3	4	3	5	5	5	4	3	5	4	4	5	3	4	3	4	3	2	5	4	5	5	5	5	5
1031	0	4	3	0	1	1	1	1	1	2	2	1	1	1	1	1	1	1	1	2	1	1	2	2	1	1	1	4	3	4	4	5	4	3	4	4	4	4	4	5	5	5	2	1	2	2	1	3	3
1032	1	3	3	0	3	3	3	3	2	2	3	1	2	4	2	1	4	2	2	1	1	1	2	1	2	2	4	4	4	4	1	3	2	3	3	3	4	4	4	2	2	3	4	5	5	5	5	5	5
1033	1	4	2	0	2	2	2	2	1	1	1	2	1	4	3	4	3	2	5	1	1	1	2	1	3	4	3	4	4	4	1	1	4	4	4	5	4	4	3	3	3	4	3	3	3	5	4	3	4
1034	1	2	3	0	3	2	3	3	2	3	2	2	3	2	2	2	5	3	3	3	2	5	2	3	5	4	3	3	2	2	3	3	4	3	3	3	2	4	5	5	3	3	4	3	4	5	5	4	5
1035	1	1	3	0	4	3	3	3	3	4	3	3	2	5	4	5	2	3	4	3	1	3	2	3	3	2	3	3	4	4	4	4	1	1	1	3	3	3	3	3	1	2	3	3	3	2	1	4	3
1036	1	2	3	1	2	1	1	2	1	2	2	4	3	4	3	3	3	3	4	4	2	3	4	4	2	2	2	3	3	4	3	3	5	5	5	5	4	4	5	4	4	4	3	3	3	3	5	4	4
1037	0	2	2	0	2	1	2	1	2	1	1	1	1	1	1	1	1	2	2	1	2	1	2	1	2	1	1	4	3	2	5	5	4	5	4	4	4	4	3	3	5	4	4	3	3	2	3	3	4
1038	0	2	2	0	3	5	3	3	3	3	5	2	3	3	2	1	2	2	2	3	2	3	4	3	2	5	4	4	4	4	3	3	3	3	4	4	3	3	1	2	2	2	4	4	4	4	4	4	5
1039	1	2	3	0	2	1	2	3	2	1	1	2	2	1	2	4	2	2	2	2	3	3	3	3	3	2	5	4	4	3	4	5	4	4	4	2	3	5	5	5	4	5	3	4	4	4	3	3	5
1040	0	1	3	1	3	5	4	3	5	3	5	2	3	1	1	1	1	3	2	2	1	2	2	2	1	1	1	1	1	1	3	4	3	3	3	3	3	4	3	4	4	4	3	3	3	3	3	2	2
1041	1	5	1	0	2	3	1	2	2	1	2	1	1	2	2	2	2	2	1	2	1	1	2	1	3	3	3	4	4	3	4	3	5	5	5	5	3	4	4	4	3	5	3	2	3	2	3	2	3
1042	0	1	3	0	4	4	3	3	3	3	3	4	3	5	4	4	4	5	3	3	3	5	4	5	4	3	4	1	1	1	1	3	1	1	1	1	3	3	3	2	2	2	3	2	4	3	5	3	4
1043	1	2	1	1	2	2	3	1	2	2	1	1	2	1	1	1	1	1	2	2	2	3	2	2	1	1	2	5	5	4	4	5	4	4	5	5	5	4	4	5	5	5	4	4	3	4	5	3	5
1044	1	2	1	1	2	1	2	1	1	1	1	1	2	1	1	1	1	2	1	1	1	2	1	1	2	2	2	5	4	5	4	5	5	5	5	5	3	5	4	5	4	5	3	3	3	4	5	4	4
1045	1	3	3	1	1	1	1	1	1	1	1	1	4	3	2	2	3	3	3	3	2	1	4	2	5	4	3	4	4	2	4	3	5	4	5	5	4	3	3	3	3	4	3	5	4	3	3	3	5
1046	1	3	3	0	4	3	4	5	3	3	4	4	5	4	4	5	5	5	3	3	2	3	3	3	3	5	3	4	4	5	4	3	1	3	3	3	3	3	3	4	3	2	1	3	4	4	3	3	4
1047	0	3	3	0	2	2	2	2	2	2	4	1	1	3	1	1	2	2	2	3	2	3	2	3	1	2	1	3	3	2	3	3	3	4	4	4	4	3	5	4	4	4	5	3	4	4	5	5	5
1048	1	3	2	1	2	2	2	2	2	2	1	3	2	1	2	2	2	2	1	3	2	3	5	4	2	3	3	4	4	4	3	3	5	5	5	5	4	4	4	4	3	3	4	5	4	5	5	5	5
1049	0	2	1	1	2	1	2	2	4	2	2	2	2	1	1	1	1	1	2	3	2	2	2	2	2	1	1	3	3	4	4	3	4	3	4	3	3	3	1	2	2	2	3	3	3	3	2	3	3
1050	1	3	2	0	2	2	3	2	2	4	3	4	3	4	4	4	2	3	4	3	3	3	2	3	2	3	2	4	4	4	3	3	4	3	4	4	3	2	3	1	3	4	4	4	3	2	5	4	4
1051	0	4	2	1	2	1	2	1	1	1	1	2	4	5	4	3	5	3	3	1	2	2	2	2	2	1	2	1	2	2	3	4	1	3	2	1	4	4	5	5	5	5	5	5	4	5	5	5	5
1052	1	1	1	0	5	4	5	3	3	3	3	3	3	2	2	5	3	3	3	3	3	5	3	3	5	4	2	3	2	4	3	1	3	3	3	2	3	3	4	5	4	4	4	2	3	3	5	3	5
1053	0	2	2	0	2	3	2	3	2	2	3	2	2	1	2	2	2	1	2	3	3	5	5	4	3	3	3	4	4	4	3	4	5	4	4	4	1	2	2	3	3	2	4	4	3	4	4	4	3
1054	0	2	3	1	3	2	1	1	2	2	3	2	2	4	2	2	3	1	1	2	1	2	2	2	3	1	2	4	4	5	3	3	4	4	4	5	5	5	5	5	5	5	5	4	3	5	5	4	5
1055	0	3	2	1	2	1	2	2	3	2	2	3	3	4	3	5	2	5	3	1	2	2	1	1	4	5	4	1	2	2	4	3	4	3	4	3	4	3	4	5	3	3	4	4	5	4	5	4	5
1056	1	1	1	0	1	2	1	1	1	1	2	1	1	1	1	2	1	1	1	2	1	1	2	1	2	2	1	4	4	4	4	2	4	3	4	5	4	4	3	4	2	3	3	3	3	4	3	4	5
1057	0	2	1	0	3	3	2	3	4	4	2	1	1	1	1	2	1	2	2	2	5	3	2	5	3	2	2	1	2	1	3	5	3	3	4	3	4	3	5	4	4	5	5	5	4	4	4	4	5
1058	1	3	3	0	3	3	4	4	2	4	2	3	2	3	3	5	2	3	3	2	4	2	3	3	2	1	1	3	2	2	3	3	5	5	5	4	2	4	4	3	4	3	3	3	3	3	5	4	3
1059	1	1	1	1	2	2	2	1	2	1	1	2	2	3	3	2	2	2	3	2	1	2	2	2	1	2	3	4	4	4	4	4	4	4	4	4	2	3	1	3	2	1	4	4	5	4	4	3	5
1060	1	2	1	1	3	1	1	2	2	2	1	4	5	3	3	4	3	4	2	3	3	5	2	3	2	3	2	3	4	3	1	1	4	5	5	4	5	4	4	5	4	4	5	4	3	4	5	4	5
1061	0	4	3	0	2	3	2	3	3	2	2	3	4	3	4	4	4	3	3	3	2	3	2	2	1	2	2	3	2	1	4	4	4	5	3	3	3	4	4	4	3	5	3	3	3	2	1	2	3
1062	1	4	2	0	2	2	2	2	1	2	2	1	1	1	1	1	1	1	1	1	2	2	2	1	2	1	1	3	2	3	3	3	5	5	5	5	3	3	5	5	3	5	5	5	5	5	5	5	5
1063	0	3	1	1	3	1	2	3	2	3	2	4	3	4	4	3	2	3	3	3	5	5	4	3	3	3	4	4	5	4	4	4	2	3	2	1	5	5	5	5	5	5	4	2	4	2	1	3	2
1064	0	1	3	1	3	3	1	2	2	1	1	1	1	1	1	1	1	2	1	1	2	2	1	2	2	1	1	3	3	3	3	4	4	4	4	4	4	4	4	4	5	5	3	5	5	4	5	4	4
1065	1	3	2	1	4	2	4	3	2	4	3	3	4	2	3	5	2	3	3	2	3	3	5	4	2	3	1	3	3	3	2	1	3	4	5	3	3	1	1	3	2	2	3	2	3	2	2	3	1
1066	1	2	3	0	3	4	3	5	4	4	4	2	3	1	2	1	2	1	2	3	3	2	3	4	2	3	2	2	2	3	3	3	3	4	3	4	2	3	3	1	3	2	2	2	2	3	1	3	2
1067	1	3	1	1	2	2	4	2	3	4	4	2	3	3	3	2	5	3	3	2	3	2	2	2	1	3	2	3	1	1	4	5	2	3	4	4	4	3	3	4	3	3	5	5	4	4	5	5	5
1068	0	4	3	0	2	2	1	2	3	2	1	1	1	2	1	1	1	1	2	2	2	2	1	1	2	2	1	5	4	4	5	4	4	5	4	5	4	5	5	5	5	5	5	5	5	5	5	4	5
1069	0	1	1	0	2	2	3	2	1	2	2	1	1	2	1	2	1	1	1	3	3	3	2	5	3	3	2	5	4	5	4	5	4	5	4	4	4	4	4	3	3	4	5	4	4	5	5	5	5
1070	1	2	1	1	5	5	4	3	5	3	4	3	4	4	4	4	3	3	3	3	4	4	5	4	3	3	5	3	2	3	3	3	2	2	1	3	1	1	2	3	3	2	3	3	3	2	1	2	3
1071	0	2	1	1	2	2	1	2	3	3	2	1	1	1	1	1	1	1	1	1	1	2	1	2	1	1	2	5	4	5	4	4	4	5	5	4	4	4	4	5	5	5	5	5	5	5	5	5	5
1072	1	4	3	1	2	1	1	1	2	1	1	1	1	1	1	2	1	2	3	2	3	2	2	2	1	2	1	5	4	5	3	4	5	5	5	5	4	5	5	5	4	5	4	4	5	4	4	3	3
1073	0	2	1	0	1	1	1	1	2	2	1	1	1	2	2	2	1	3	3	1	3	3	2	2	1	1	1	4	3	4	3	3	3	4	4	4	5	4	5	5	5	5	5	5	5	5	5	4	5
1074	1	4	3	1	2	1	1	1	2	2	1	1	1	1	1	2	1	1	2	1	1	2	1	2	2	1	1	5	5	5	5	4	5	5	5	4	3	3	3	3	3	4	5	5	4	4	5	5	5
1075	1	3	3	0	4	4	3	4	4	3	4	2	1	3	1	1	1	2	3	1	1	2	1	1	3	2	3	4	4	4	3	4	1	1	1	1	1	3	1	1	2	2	3	2	3	3	5	3	3
1076	0	5	1	0	2	2	2	2	3	1	2	1	1	1	1	1	1	2	2	1	2	1	1	2	1	1	1	5	5	5	5	5	4	5	4	4	3	5	4	5	5	5	5	4	5	4	5	4	5
1077	1	2	1	1	2	2	1	1	2	3	1	4	4	3	3	4	4	5	3	3	3	3	4	1	3	3	5	4	4	4	5	3	4	3	5	5	5	4	5	5	4	5	5	4	3	4	5	4	5
1078	0	4	2	0	3	3	2	3	2	3	2	1	1	1	2	1	1	1	2	1	2	2	2	1	1	2	1	4	4	4	3	4	2	1	3	3	5	5	5	4	4	5	5	5	5	5	5	5	5
1079	0	2	2	1	2	3	2	4	2	2	1	3	3	3	3	2	5	3	3	1	2	2	1	2	3	3	5	4	5	5	5	4	4	3	4	5	4	4	4	5	4	5	5	4	5	3	5	5	5
1080	0	4	2	1	2	2	2	2	3	2	2	4	4	5	5	4	2	5	4	3	3	3	4	2	2	2	1	3	2	2	3	4	4	3	4	3	4	4	4	4	3	4	2	3	3	2	1	4	3
1081	1	4	3	1	5	5	4	3	2	4	3	4	4	3	2	4	4	3	3	2	2	3	1	3	1	2	1	4	3	3	3	4	3	4	4	5	4	5	5	5	5	4	3	2	3	3	2	2	4
1082	1	4	3	0	3	3	3	3	3	2	2	1	1	2	1	2	2	2	2	1	2	2	2	1	1	1	1	3	2	3	3	3	4	3	4	4	3	4	3	4	4	4	5	4	3	3	4	4	4
1083	0	2	2	1	2	2	2	1	1	1	4	1	1	5	1	1	1	2	2	1	1	1	1	2	1	3	1	5	5	4	4	5	4	4	5	5	4	3	5	5	4	5	4	4	3	4	5	4	5
1084	1	1	3	0	3	4	3	2	5	3	3	1	3	2	2	2	3	1	4	4	4	5	4	5	3	4	3	3	4	4	1	2	3	4	3	4	4	4	2	1	3	4	2	4	1	2	3	4	3
1085	0	1	2	1	2	1	2	2	3	2	2	2	2	1	2	1	3	2	1	1	1	2	1	2	2	2	2	4	4	4	3	4	3	2	3	3	3	3	2	3	2	4	4	5	4	5	4	4	5
1086	0	2	3	1	5	3	4	2	3	3	2	3	4	2	3	4	2	2	3	2	2	3	4	3	3	2	2	2	2	2	3	1	3	3	3	2	1	3	1	2	3	3	1	4	3	2	2	3	2
1087	1	2	3	1	3	2	3	2	1	2	2	2	2	2	1	2	2	3	3	2	2	2	2	2	2	2	1	3	2	3	1	1	3	3	1	1	3	2	4	4	3	3	3	2	3	3	3	3	2
1088	1	2	3	1	5	5	4	4	5	4	4	3	3	3	4	4	2	3	2	3	3	3	2	5	5	5	5	3	2	3	2	2	3	3	3	3	3	3	3	2	2	4	3	4	3	3	3	3	3
1089	0	4	1	1	3	2	2	1	4	3	2	2	2	2	2	2	1	2	3	1	2	2	2	1	2	3	3	5	4	5	4	4	4	5	5	3	4	5	4	5	5	4	4	3	3	5	5	3	5
1090	0	2	3	1	4	4	3	4	5	3	3	4	2	2	3	3	3	3	3	3	4	3	3	3	1	3	1	4	4	3	2	1	4	4	4	3	3	4	4	5	3	4	3	3	3	4	3	3	3
1091	1	4	2	0	3	3	2	3	3	1	3	2	2	2	2	1	2	3	1	1	1	2	2	2	2	1	3	5	5	4	4	4	4	5	4	4	4	4	4	5	5	5	5	4	5	5	5	5	5
1092	0	4	1	0	2	2	3	2	2	2	3	1	1	1	1	1	1	1	2	4	2	2	2	1	2	1	2	3	2	2	4	4	5	4	5	4	3	3	2	2	1	3	3	3	4	4	2	3	3
1093	0	3	3	0	2	2	1	1	1	1	1	2	1	1	1	1	1	1	2	1	2	3	1	2	1	2	1	4	5	4	4	4	3	3	4	2	5	5	4	5	4	5	4	3	5	3	3	4	4
1094	1	3	1	0	5	3	3	5	3	2	3	3	2	1	4	3	1	5	3	3	2	3	3	2	2	2	3	4	3	3	5	4	4	4	4	4	4	3	4	3	3	4	5	5	4	5	5	5	5
1095	0	3	3	1	4	3	4	4	3	3	3	4	4	5	5	5	4	3	3	5	2	3	3	2	3	3	3	3	3	2	5	5	4	5	4	4	4	3	1	3	2	3	3	3	4	3	3	4	3
1096	1	1	3	1	4	4	3	2	5	3	3	2	2	3	2	2	2	3	1	3	3	3	3	3	5	3	5	4	4	4	5	4	4	4	4	5	4	3	4	3	4	4	3	4	5	2	5	4	3
1097	0	4	2	1	3	3	3	3	2	3	3	4	1	2	2	2	2	3	3	1	1	2	2	2	3	3	2	5	4	5	3	2	3	1	1	3	3	3	4	3	3	4	3	2	4	3	3	3	4
1098	0	1	3	1	2	2	1	2	1	1	2	1	1	1	1	1	1	2	2	2	1	2	1	1	2	2	2	5	5	5	5	5	3	4	3	4	5	5	5	5	5	5	4	5	4	5	5	5	5
1099	1	2	3	1	2	2	2	3	2	2	1	2	5	3	2	5	4	3	4	3	3	3	4	3	2	2	2	3	3	3	3	3	4	5	3	3	5	4	4	4	4	5	3	4	4	3	5	4	5
1100	0	1	1	1	4	3	2	3	5	3	3	4	5	5	4	5	4	4	3	2	3	2	2	2	2	3	3	4	4	4	4	5	3	4	4	3	2	4	3	4	3	4	3	3	4	3	2	3	4
1101	0	4	1	0	4	3	4	3	2	2	3	1	2	2	2	2	2	3	2	3	2	2	2	3	1	1	2	4	4	3	4	5	5	4	5	5	4	4	5	5	4	5	3	2	3	2	5	3	2
1102	0	2	2	0	2	1	1	1	1	1	1	1	1	2	1	2	1	2	2	2	3	3	2	3	1	1	2	4	4	5	5	4	5	5	5	5	4	4	5	5	4	4	4	4	3	4	5	4	5
1103	1	2	2	1	1	1	2	2	2	2	1	3	2	2	2	4	2	3	3	4	3	5	3	3	2	5	4	5	5	5	5	4	4	4	5	4	3	3	3	4	4	3	1	3	4	4	3	3	5
1104	1	2	3	0	1	1	1	1	2	1	2	1	1	1	1	1	1	1	1	1	1	1	2	1	1	1	1	4	5	4	3	4	5	5	5	4	4	4	4	4	4	5	1	3	3	3	5	3	5
1105	1	2	3	0	4	4	2	5	4	4	4	2	2	3	3	5	2	2	3	3	4	3	5	3	4	3	4	2	1	1	1	2	3	3	4	4	3	3	2	2	2	3	3	4	4	4	4	3	5
1106	0	3	2	0	3	2	4	2	3	3	3	3	4	4	3	5	4	5	3	2	3	2	2	2	3	2	2	3	2	2	3	3	4	3	4	1	3	3	2	3	3	3	2	1	1	2	4	3	3
1107	0	2	1	0	1	1	1	1	1	2	1	1	3	4	2	3	2	3	3	2	2	2	2	2	3	2	2	3	3	3	3	3	4	4	3	4	5	5	5	5	4	5	3	3	3	3	3	3	5
1108	0	1	1	0	4	3	3	3	4	2	4	2	4	5	5	5	4	5	5	3	3	5	4	3	2	3	2	2	2	3	1	1	5	3	3	3	3	3	3	3	3	2	3	4	4	4	4	4	5
1109	0	4	2	1	1	1	1	1	2	2	1	1	1	1	2	1	1	1	1	1	1	1	1	1	1	1	2	5	5	5	5	5	5	4	5	5	3	3	4	4	4	3	4	5	4	5	5	5	5
1110	1	3	2	0	3	2	4	1	1	3	2	2	1	1	1	1	2	1	2	3	3	5	4	5	2	3	1	3	3	3	4	5	3	4	3	4	3	5	4	4	4	4	4	3	3	4	4	3	4
1111	0	5	1	1	5	3	2	5	4	4	4	3	3	4	4	4	2	4	4	3	3	3	5	3	2	4	3	4	3	4	3	3	5	3	4	5	3	4	2	3	3	1	4	4	4	4	5	3	5
1112	0	4	1	1	2	2	3	4	2	3	2	5	3	3	4	3	2	3	4	3	4	3	5	3	1	1	2	2	2	3	2	3	3	3	4	3	3	4	3	3	2	4	5	5	4	4	5	3	5
1113	1	3	2	1	1	1	1	2	1	1	1	1	1	1	1	1	2	1	2	2	2	1	2	2	1	1	1	4	3	4	2	3	5	5	4	5	4	3	4	5	4	5	2	3	3	3	3	4	3
1114	1	1	2	1	2	1	2	2	1	2	2	2	2	2	4	2	1	3	4	2	1	1	1	1	1	1	2	1	2	3	3	2	3	3	4	4	3	3	1	2	3	4	3	4	3	2	3	2	4
1115	0	1	1	0	2	1	1	2	2	1	2	4	4	5	5	5	5	3	3	2	2	3	2	2	1	1	1	4	4	4	3	4	5	4	4	4	3	3	4	4	3	2	3	3	4	3	4	3	3
1116	0	3	2	1	2	4	2	2	3	2	2	4	2	2	2	1	2	2	1	3	3	2	2	2	2	3	2	3	2	3	3	3	3	3	3	3	5	5	4	5	5	5	3	4	4	3	5	3	3
1117	1	1	1	1	5	3	4	4	4	5	3	4	4	4	4	5	5	5	4	2	3	3	2	3	5	3	3	3	3	3	2	1	3	3	1	4	4	4	4	5	4	4	4	2	3	2	3	3	4
1118	0	2	2	1	2	2	4	2	4	3	2	1	2	1	4	2	4	3	3	3	4	3	2	3	2	1	1	1	1	1	4	3	5	5	5	3	3	2	4	3	3	2	3	2	3	4	5	4	4
1119	0	4	2	1	1	1	1	2	1	2	1	1	1	2	1	2	3	1	4	2	2	2	2	2	2	3	2	5	5	4	4	4	4	5	5	5	2	4	1	5	4	3	4	3	5	5	5	4	3
1120	1	1	1	1	5	4	3	4	5	4	5	3	4	4	4	2	2	4	4	2	2	2	3	2	4	3	5	4	4	4	1	3	3	3	3	4	4	4	4	4	3	4	4	4	4	4	4	4	5
1121	0	2	2	0	2	1	1	1	1	1	1	1	1	2	1	1	2	1	2	2	2	2	1	1	2	2	2	4	4	2	3	2	3	4	4	3	3	5	5	5	4	4	4	4	4	5	5	4	5
1122	0	1	1	0	4	3	3	4	4	3	4	2	3	2	1	3	1	3	2	2	1	1	2	1	2	1	2	4	4	4	3	3	4	4	3	4	2	2	3	3	4	3	5	4	5	5	5	4	5
1123	0	3	3	1	2	1	2	1	1	1	2	2	3	2	1	2	3	3	2	2	2	2	2	2	2	2	2	5	5	5	5	5	4	4	4	3	3	4	4	4	3	5	3	3	3	3	2	3	3
1124	0	2	3	1	2	1	1	2	1	1	2	2	2	1	2	1	1	1	2	1	2	2	2	2	1	1	1	5	4	5	3	3	3	1	1	4	4	3	3	2	2	2	2	2	2	4	3	3	3
1125	0	2	3	1	1	1	1	2	1	1	1	1	1	1	1	1	1	1	1	1	2	1	1	1	2	3	1	5	4	5	4	4	5	5	5	5	5	5	4	5	5	5	4	5	5	4	5	5	5
1126	1	2	2	1	2	5	3	3	3	3	3	2	4	2	2	2	1	5	2	1	1	1	2	3	2	1	2	3	2	3	3	3	3	1	3	3	3	3	3	3	2	3	3	4	3	2	2	3	5
1127	0	2	2	1	2	1	2	1	3	2	1	2	4	3	2	4	3	3	3	3	3	2	5	2	3	3	2	4	4	4	3	1	4	4	4	4	3	4	4	4	4	3	4	3	3	3	3	2	2
1128	1	1	2	0	3	3	1	3	2	2	2	2	4	4	4	2	3	3	3	2	4	3	4	3	5	3	3	3	1	1	1	2	2	3	3	3	3	3	4	4	3	3	3	3	3	4	3	3	3
1129	1	3	3	1	2	1	1	1	1	2	2	1	1	2	1	1	1	2	2	3	2	4	2	3	1	2	2	5	5	4	5	5	5	5	5	5	5	5	4	4	4	5	5	5	4	5	5	4	5
1130	0	4	1	1	4	3	4	3	5	3	3	1	1	2	1	1	1	3	1	5	3	3	5	3	2	1	1	3	3	3	1	3	3	3	3	2	4	4	4	4	4	5	3	4	3	5	5	5	4
1131	0	3	3	0	2	2	2	1	2	2	3	1	1	2	2	2	1	2	2	1	1	2	1	1	1	2	1	4	4	4	3	3	5	5	5	5	3	4	4	3	4	4	4	4	3	5	5	5	5
1132	0	3	3	1	5	4	3	4	4	3	5	3	4	4	4	3	3	4	3	5	3	3	3	4	3	3	3	2	1	1	3	1	2	3	1	1	4	1	2	2	2	2	3	2	2	2	2	2	3
1133	0	3	3	0	5	3	5	4	5	3	5	2	3	3	3	2	3	3	2	5	3	3	5	4	5	3	3	1	2	1	2	1	2	1	3	3	4	5	5	5	5	5	4	3	3	3	3	3	3
1134	1	2	3	0	3	4	3	3	5	4	2	4	4	4	5	4	3	4	3	5	3	5	5	5	5	3	5	2	1	2	4	4	1	3	2	1	2	1	3	2	3	3	2	3	3	2	3	1	3
1135	0	5	2	0	2	1	1	2	1	1	1	1	2	1	1	1	1	1	1	1	1	1	1	1	1	2	3	4	5	5	3	4	4	5	4	5	3	3	4	3	3	3	4	4	5	5	5	5	5
1136	0	3	2	1	2	2	4	2	4	2	3	2	4	3	4	2	4	4	2	2	3	3	1	2	2	3	2	5	4	4	3	3	4	4	4	4	4	4	4	3	2	4	5	4	5	4	5	5	5
1137	1	4	2	0	2	1	2	1	1	1	1	1	3	2	1	2	1	1	1	2	3	2	2	2	2	1	1	5	5	5	5	4	5	5	4	4	5	4	4	5	5	5	5	3	3	4	5	4	5
1138	0	1	2	0	4	4	2	4	5	5	4	4	3	3	5	4	4	5	4	5	3	5	4	4	5	3	3	1	1	3	1	2	3	2	1	1	3	3	3	3	3	2	3	2	3	3	2	2	2
1139	0	2	2	1	4	2	2	5	3	3	4	3	4	2	3	1	5	3	3	2	3	2	3	3	2	3	1	4	4	3	3	3	5	5	5	5	4	4	4	2	4	4	2	3	3	2	3	4	4
1140	1	1	2	0	4	3	5	5	5	4	5	4	5	4	3	4	3	5	3	3	3	5	3	3	5	5	3	5	5	5	3	3	4	5	4	4	4	3	4	4	4	2	4	2	2	4	4	3	4
1141	0	4	1	1	4	3	3	4	4	5	4	2	3	3	3	4	4	3	3	2	2	3	2	5	5	2	4	4	3	2	3	1	3	4	3	4	5	4	3	5	3	5	3	4	3	2	4	2	3
1142	1	4	1	1	2	2	2	2	2	2	1	2	1	1	2	2	4	2	3	2	3	2	2	2	1	1	2	4	4	4	5	4	5	4	4	4	4	5	4	5	4	4	3	2	1	2	2	3	2
1143	0	1	3	1	2	3	2	1	2	2	3	2	3	4	2	3	1	2	3	1	1	1	2	1	1	1	1	5	5	4	4	5	4	4	5	4	3	3	2	3	3	4	5	4	5	4	5	5	5
1144	1	2	2	0	1	1	2	1	2	1	1	1	1	2	1	2	1	1	2	1	1	1	1	1	2	2	2	5	5	5	4	5	5	5	4	5	5	4	5	5	5	5	4	4	4	4	5	3	4
1145	0	2	2	1	3	3	2	3	4	3	2	2	3	2	1	3	2	3	2	3	3	3	4	3	5	3	3	5	5	4	4	4	5	5	4	5	5	4	5	4	4	5	5	4	5	4	5	4	5
1146	0	2	1	0	1	1	2	1	2	3	1	1	1	2	1	1	1	1	2	1	1	1	1	2	1	1	1	4	4	4	5	4	4	4	5	4	4	4	3	5	4	4	4	3	4	3	4	3	4
1147	0	4	2	1	1	2	1	1	1	1	1	1	2	2	2	2	1	2	2	1	1	2	2	2	3	3	2	4	4	3	4	4	4	5	4	4	3	3	1	2	3	4	4	5	4	4	5	3	5
1148	1	1	1	1	3	5	2	3	4	4	3	3	4	5	4	4	4	3	3	3	2	3	4	3	4	3	3	5	5	5	3	3	3	3	4	4	4	3	3	4	3	3	4	4	3	4	5	3	3
1149	0	1	1	0	1	1	1	1	1	1	1	2	1	1	2	2	2	1	2	1	2	2	1	1	1	1	1	4	4	4	4	4	3	4	3	4	3	3	4	3	3	3	2	2	4	3	3	3	3
1150	0	2	3	1	3	3	2	3	4	4	4	3	3	2	3	2	4	3	3	3	3	3	5	3	5	4	3	5	5	5	5	3	3	3	4	5	2	2	4	3	3	3	3	3	2	2	3	3	2
1151	0	3	3	0	3	5	2	4	2	3	4	1	1	3	3	1	3	2	2	3	2	3	5	2	4	3	3	4	4	4	3	3	5	5	5	5	3	4	4	4	4	5	1	2	3	4	2	2	3
1152	1	4	1	0	4	3	3	3	3	3	3	3	3	5	4	2	4	3	3	3	4	4	5	2	5	3	4	5	4	4	4	3	4	4	5	5	4	4	4	3	5	2	3	3	3	4	3	3	3
1153	0	4	2	1	1	1	1	2	1	2	1	1	1	1	1	1	1	2	2	2	2	2	3	2	1	2	2	3	3	4	3	3	3	3	4	4	3	3	2	2	2	1	4	3	3	3	5	4	5
1154	1	1	1	0	3	1	2	2	2	2	2	2	2	2	2	3	3	3	2	5	4	3	2	1	2	3	5	4	4	5	3	3	5	4	4	5	4	5	5	5	5	4	4	5	4	5	5	4	5
1155	1	2	3	0	2	2	1	2	2	2	2	1	2	4	1	3	2	2	3	5	4	4	3	5	3	2	2	5	4	4	5	5	2	1	3	3	4	4	5	5	5	5	4	3	4	4	4	4	5
1156	0	1	3	1	5	4	5	5	4	5	5	2	1	1	2	2	2	2	2	5	4	3	2	3	1	1	2	3	1	2	3	2	3	4	3	2	4	3	4	3	4	5	4	3	3	3	5	3	2
1157	1	4	3	1	2	2	2	1	2	1	2	2	1	1	1	1	2	2	1	1	1	2	1	1	2	1	1	1	1	2	1	2	3	4	3	3	4	4	5	5	5	5	3	3	3	3	4	3	3
1158	0	4	1	1	1	2	1	2	2	1	2	2	1	1	1	1	1	1	1	2	1	2	2	3	3	1	2	5	4	4	5	5	4	4	5	4	1	3	3	1	1	1	2	4	5	4	5	4	3
1159	0	2	1	1	3	1	3	4	2	1	2	1	2	2	2	1	2	2	2	3	4	2	5	3	2	3	1	5	4	4	5	4	4	3	3	3	2	3	3	3	2	3	1	1	2	3	2	2	2
1160	1	5	2	0	2	2	2	2	1	3	2	4	2	3	3	3	3	3	3	2	3	2	2	1	3	3	3	4	4	3	5	4	4	4	5	4	4	3	4	2	3	3	1	3	3	3	3	3	5
1161	0	4	1	0	5	4	4	4	3	2	4	3	3	5	2	3	4	4	3	4	3	4	4	3	3	2	3	1	2	2	2	1	1	3	3	3	1	3	3	3	1	1	3	3	4	4	3	3	5
1162	0	5	1	0	2	2	1	2	2	2	2	3	2	3	1	2	3	3	2	1	1	2	1	1	1	3	2	4	3	3	4	3	4	5	4	4	3	4	3	3	3	2	1	1	1	2	2	3	4
1163	1	3	3	0	3	3	4	2	2	2	3	2	4	4	5	3	2	2	2	4	3	3	2	3	3	3	5	5	5	5	4	4	5	4	4	3	3	3	4	4	4	5	5	3	4	4	5	4	5
1164	1	1	1	0	5	4	3	4	3	4	4	4	5	5	4	5	5	4	3	2	4	3	3	2	2	3	3	1	1	1	3	2	3	3	1	2	1	1	3	1	2	1	2	4	3	2	1	3	2
1165	1	4	3	0	2	1	1	2	1	1	1	3	3	4	2	5	4	2	2	2	2	1	2	1	2	1	1	5	4	5	5	4	3	3	3	1	4	5	5	5	5	5	3	2	2	3	1	3	3
1166	1	2	3	0	2	1	1	2	1	1	1	1	1	1	1	1	1	1	1	1	2	2	2	2	2	2	1	5	5	5	5	5	5	5	5	4	4	5	5	5	5	5	5	4	5	5	5	5	5
1167	1	5	1	0	3	3	4	2	4	2	2	3	4	3	1	5	3	3	3	4	5	4	5	3	3	3	3	3	1	1	3	3	3	1	3	3	3	3	2	1	3	2	1	4	3	3	3	3	2
1168	1	1	2	1	4	3	3	2	3	3	2	3	2	2	2	2	3	3	3	2	4	3	3	2	2	3	3	3	1	3	4	4	2	3	1	3	4	3	3	5	3	3	4	3	4	4	2	5	5
1169	1	4	2	1	1	1	2	1	1	2	1	3	4	4	3	4	4	2	3	1	3	2	3	1	3	3	3	5	5	4	4	3	3	4	3	4	3	4	3	3	2	3	3	4	4	5	5	4	5
1170	0	2	3	0	1	1	1	1	2	2	1	1	1	1	1	2	1	1	1	1	1	1	1	2	2	2	2	4	3	4	5	5	4	5	4	5	4	5	4	5	4	5	4	5	4	5	5	4	4
1171	0	2	3	1	1	1	1	2	1	1	2	1	2	1	2	1	1	1	2	3	1	2	2	1	3	3	3	4	3	4	4	5	5	4	4	4	3	5	4	5	4	5	5	5	4	5	5	5	5
1172	0	2	3	0	2	2	4	2	1	2	3	3	4	2	4	4	4	2	3	1	1	1	1	1	1	1	1	4	4	5	3	4	4	3	4	4	3	3	3	5	3	3	3	2	3	2	3	3	4
1173	0	1	2	0	3	2	2	2	3	2	2	2	3	3	1	3	1	3	3	3	3	3	3	2	1	2	3	4	3	4	4	5	1	4	1	2	3	1	3	3	2	2	3	3	3	4	3	2	3
1174	1	3	3	1	1	1	1	1	1	3	1	1	2	1	1	1	2	1	1	1	2	1	1	2	3	2	1	5	4	5	3	3	3	3	3	2	4	5	4	3	4	5	5	5	5	4	5	5	5
1175	0	3	3	0	2	1	2	2	1	1	1	1	1	1	2	1	1	1	1	3	3	2	2	1	2	3	1	5	4	5	4	5	5	5	5	5	4	4	4	5	4	5	5	5	5	5	5	5	5
1176	1	2	2	0	3	2	4	5	3	2	4	2	4	3	4	3	3	3	4	5	3	5	5	5	4	2	3	4	3	3	3	3	5	4	5	5	3	3	4	1	3	4	4	4	3	4	5	3	5
1177	0	1	1	0	4	2	3	2	5	3	3	3	4	4	3	3	2	5	3	3	3	2	5	4	3	3	3	2	1	1	1	2	3	3	4	3	3	4	4	3	3	3	3	2	2	3	3	3	3
1178	1	1	1	0	3	2	2	3	2	3	2	1	1	1	1	2	2	1	3	1	2	3	2	2	1	2	1	4	3	4	4	4	4	4	5	4	5	4	4	4	5	5	4	5	4	5	5	5	5
1179	0	3	2	1	2	1	1	2	3	1	1	2	2	2	4	3	2	2	3	2	3	3	3	5	1	1	1	5	4	4	3	3	4	4	4	4	3	3	1	4	4	3	2	2	3	3	4	3	2
1180	0	3	1	1	2	2	1	1	2	1	1	2	2	2	2	3	2	3	3	2	3	2	3	1	1	2	2	4	3	3	3	3	3	4	3	3	4	3	3	4	4	3	5	3	3	4	5	3	4
1181	0	5	2	0	1	1	1	1	2	1	1	2	2	1	1	2	1	2	1	2	1	2	2	2	1	1	1	5	5	5	5	5	4	5	5	4	5	5	4	4	4	5	4	5	5	4	5	5	5
1182	1	4	2	1	2	1	1	1	1	1	2	1	1	1	1	1	1	1	1	2	2	2	1	1	1	1	1	5	5	5	4	5	4	4	4	4	4	5	5	5	4	5	4	5	5	4	5	4	5
1183	1	1	2	1	2	2	2	1	1	2	2	1	4	3	2	1	2	2	1	3	3	4	2	3	2	1	3	3	1	3	1	2	3	3	3	3	2	3	4	4	2	3	4	3	3	3	5	4	3
1184	0	5	1	0	1	1	2	2	1	1	2	1	1	1	1	1	2	1	2	3	2	2	2	1	3	3	1	4	4	4	5	4	3	4	3	3	4	4	3	4	4	5	3	4	3	3	3	4	3
1185	1	4	1	0	3	3	2	4	4	1	3	3	3	3	2	4	4	2	3	2	1	3	1	2	2	2	3	4	4	4	3	4	4	5	5	5	4	4	4	5	4	3	2	2	3	4	3	3	5
1186	1	2	1	1	5	4	3	5	3	3	5	2	4	4	3	4	2	3	3	3	4	5	5	5	3	5	4	4	4	4	5	5	4	4	3	5	4	3	4	4	3	4	3	4	4	5	5	4	3
1187	0	1	2	0	3	3	4	4	5	3	4	4	4	4	4	4	3	3	4	5	4	4	5	4	5	3	2	4	4	2	4	3	3	3	3	4	4	4	4	3	4	4	5	2	3	2	5	4	2
1188	0	3	1	0	2	1	1	2	1	1	1	1	2	1	1	2	1	1	1	1	1	3	2	3	1	1	1	5	5	5	3	4	4	5	4	5	4	4	4	4	3	5	3	5	3	4	5	4	4
1189	1	4	2	1	1	1	1	1	1	1	1	2	2	2	2	2	1	3	2	2	3	1	2	1	1	1	1	5	5	5	4	4	5	5	5	5	5	5	4	5	4	4	5	5	5	4	5	5	5
1190	1	1	2	1	1	1	1	1	1	1	1	2	2	2	2	1	2	2	2	1	2	2	1	1	1	1	1	4	4	3	3	3	5	5	5	4	4	5	5	5	5	5	5	5	5	5	5	5	5
1191	1	1	2	1	5	2	4	2	2	3	2	3	4	3	4	2	5	5	3	3	4	5	4	5	4	3	3	3	3	3	4	4	3	3	3	3	4	3	2	3	3	2	3	3	3	2	3	3	2
1192	0	3	1	0	4	2	3	3	4	1	3	2	2	2	2	2	2	2	2	1	2	2	2	2	3	3	3	5	5	4	4	4	4	5	4	4	4	4	4	5	4	3	3	3	4	5	3	3	5
1193	0	1	1	1	2	1	2	2	2	2	2	1	1	1	2	1	1	1	2	1	2	1	1	1	1	1	1	5	5	4	4	4	4	4	5	5	3	1	2	2	2	1	3	4	2	4	3	3	3
1194	1	2	1	1	2	2	1	2	2	1	3	2	2	3	2	2	2	2	2	2	2	2	1	3	3	3	2	5	5	5	5	5	5	5	4	4	4	4	5	5	4	5	3	3	1	2	3	3	3
1195	1	3	3	1	2	2	2	2	2	2	1	2	2	2	1	4	1	2	2	2	2	2	2	3	2	3	3	5	5	5	5	4	5	4	4	4	5	5	5	5	5	5	3	5	3	4	3	4	4
1196	1	4	3	0	2	2	2	2	3	2	3	2	2	3	2	1	4	2	2	2	1	1	2	2	1	3	2	4	5	4	4	4	4	5	5	4	5	4	5	5	4	5	5	5	5	5	5	5	5
1197	1	5	1	0	1	1	1	2	1	1	2	2	1	1	1	1	1	2	2	2	2	2	1	1	3	3	2	3	3	3	4	4	4	4	4	4	4	4	4	4	4	5	5	5	4	5	5	4	5
1198	1	1	1	1	5	3	4	3	2	4	2	2	4	4	4	5	4	5	3	3	3	4	2	2	3	3	4	3	3	3	3	3	4	3	3	3	4	4	4	5	5	5	4	2	4	2	2	3	5
1199	1	4	1	0	3	4	4	5	3	4	5	2	3	5	3	3	3	3	4	3	3	4	5	3	5	5	3	5	5	4	5	5	4	3	2	3	4	3	2	4	3	2	3	4	3	4	3	4	3
1200	1	1	2	1	3	3	2	4	4	3	4	2	2	4	2	2	1	2	2	3	2	3	2	2	2	3	3	4	4	4	3	4	4	4	4	4	4	3	3	4	3	4	3	4	4	3	3	3	3
1201	1	4	2	1	3	3	3	4	3	4	2	2	2	2	4	4	2	3	3	2	3	2	3	3	2	3	3	3	3	4	5	4	4	3	3	4	3	4	4	4	5	5	4	4	3	5	3	3	5
1202	0	5	2	1	1	1	1	1	1	1	1	1	1	1	1	1	1	1	1	1	2	1	1	1	2	1	1	5	5	5	5	5	5	5	5	5	5	5	5	5	5	5	5	5	4	5	5	5	5
1203	1	2	1	1	4	3	4	3	4	2	3	2	1	2	2	1	2	1	2	2	2	1	2	1	2	3	1	5	5	5	5	4	4	5	5	4	5	4	5	4	4	5	4	4	4	4	5	4	5
1204	1	2	3	1	3	3	3	3	4	4	3	3	4	4	3	3	4	2	3	4	5	3	4	3	2	4	2	3	2	3	1	4	4	3	3	3	1	3	2	2	2	1	1	2	3	2	1	3	3
1205	1	2	3	0	1	1	1	2	1	1	1	1	1	1	1	1	1	2	1	1	1	1	1	1	2	1	1	5	5	5	5	5	5	5	5	5	4	5	5	5	4	5	5	5	4	5	5	5	5
1206	1	1	3	1	4	3	5	2	3	3	4	2	2	2	1	2	2	3	2	2	2	3	3	3	2	3	1	3	3	3	4	4	3	1	3	3	3	4	4	4	4	5	4	5	4	4	5	4	3
1207	1	2	3	1	2	2	2	3	3	3	2	3	2	2	2	4	4	3	3	1	1	1	1	1	2	3	3	5	4	5	3	5	5	4	4	4	3	4	4	4	4	5	3	4	3	4	5	3	1
1208	1	1	1	0	2	1	2	1	1	2	1	1	1	1	1	2	1	2	2	1	2	2	1	2	2	1	1	5	5	5	4	5	4	5	5	4	5	5	5	5	5	5	5	5	4	5	5	4	5
1209	1	4	2	0	1	1	1	2	1	1	1	2	3	2	2	1	2	3	1	2	2	3	1	3	2	1	2	5	4	5	3	3	5	5	5	5	4	4	4	4	3	4	4	4	4	4	5	4	5
1210	1	4	3	1	3	2	4	4	4	3	2	3	2	3	2	5	4	2	4	2	3	3	5	4	5	2	3	1	3	3	3	3	3	1	3	2	4	4	4	4	3	5	3	4	3	4	3	4	3
1211	0	2	3	0	5	5	4	4	3	4	4	3	4	3	2	2	5	3	5	4	3	3	5	3	4	3	3	5	4	4	3	4	2	2	3	4	4	3	1	3	2	3	3	4	3	3	5	3	4
1212	0	4	2	0	2	2	2	3	2	3	2	4	3	4	2	5	4	3	3	4	4	4	4	5	2	1	1	2	1	1	3	3	2	3	3	1	3	4	5	5	5	5	4	3	4	3	5	4	4
1213	1	1	3	0	3	2	1	1	1	2	1	2	4	3	4	5	4	3	3	3	2	2	2	3	1	2	2	4	4	4	3	4	4	3	5	4	3	1	3	3	3	2	1	4	3	3	3	4	5
1214	0	1	1	0	3	3	3	3	3	3	3	3	3	5	4	4	4	3	2	2	3	2	5	3	2	2	2	4	4	4	3	2	3	3	3	3	3	4	4	4	4	4	4	3	5	4	5	4	5
1215	1	5	2	1	2	3	2	2	1	3	3	2	3	3	1	3	1	3	2	1	2	2	1	1	3	3	2	5	5	5	5	5	2	1	1	3	4	3	3	3	4	4	3	2	3	2	3	3	3
1216	0	2	2	1	3	4	3	3	5	2	5	3	2	3	4	2	2	3	1	5	3	3	4	4	2	2	3	3	2	1	1	1	4	5	4	4	3	3	4	4	3	4	2	1	3	2	3	3	2
1217	0	2	2	0	2	1	1	3	2	3	1	4	3	5	3	4	5	4	3	2	1	2	2	2	2	2	2	4	5	4	3	3	5	5	5	5	4	4	4	4	3	4	3	2	3	2	2	3	3
1218	1	3	3	0	3	2	4	1	2	2	4	2	2	4	2	2	3	2	4	5	3	3	5	3	3	4	3	4	1	1	4	4	4	5	4	3	4	3	4	4	4	4	4	4	4	5	5	4	5
1219	1	2	1	1	5	4	3	5	4	3	4	2	2	2	1	3	1	3	2	3	3	2	2	2	2	3	3	5	4	5	3	3	3	3	4	3	4	4	5	5	4	5	4	2	4	3	3	2	4
1220	0	1	3	0	2	2	2	2	1	2	2	2	1	3	2	2	3	2	2	2	1	2	2	1	1	2	1	5	4	5	5	4	4	4	5	4	4	4	3	4	4	3	3	4	3	4	4	4	5
1221	1	4	1	0	4	3	4	2	4	2	2	3	4	2	2	4	2	3	3	2	3	5	3	4	2	3	2	1	1	1	3	3	3	3	4	4	4	4	3	3	2	4	1	4	3	2	2	3	2
1222	0	2	2	0	1	1	1	1	2	1	2	3	4	2	2	1	2	2	2	1	2	2	2	1	1	1	1	2	2	3	3	2	3	3	3	4	5	5	5	5	4	5	5	5	4	4	5	3	4
1223	1	1	1	0	4	5	5	5	3	5	5	4	2	3	3	3	3	3	3	1	3	3	2	2	3	3	3	3	2	2	3	3	2	1	3	3	2	3	1	1	3	2	4	4	3	3	1	2	3
1224	1	1	2	1	2	1	3	2	2	2	1	3	4	3	3	4	4	5	3	2	4	2	2	4	4	4	2	4	4	4	4	5	5	5	5	5	4	4	4	3	3	4	4	4	3	4	4	4	3
1225	1	4	1	0	3	4	3	3	5	4	3	5	4	4	3	5	2	4	3	3	2	1	1	2	1	3	3	4	3	3	4	5	2	3	3	2	1	3	3	3	3	4	2	3	3	2	3	2	3
1226	1	3	1	0	3	2	3	4	4	3	2	4	3	3	1	3	4	3	3	4	3	3	2	3	3	3	1	4	2	5	4	3	4	4	4	4	4	5	4	5	4	5	4	3	4	4	5	4	3
1227	0	3	1	0	3	3	2	2	2	1	1	1	4	2	2	2	4	2	3	4	4	3	2	3	3	4	5	5	5	5	3	5	4	4	4	4	5	5	5	5	5	5	4	3	3	2	5	2	5
1228	0	2	2	0	2	2	2	2	1	1	2	1	2	1	2	1	2	1	2	2	2	2	1	2	2	1	2	4	4	4	4	4	5	5	5	4	4	4	4	4	5	5	4	5	5	4	5	4	5
1229	1	4	3	0	2	2	1	1	2	1	2	2	4	3	3	2	2	2	3	1	2	2	1	1	5	3	3	5	5	5	4	5	5	5	5	5	5	4	5	5	5	5	5	4	5	5	5	4	5
1230	0	1	1	0	2	2	4	3	1	2	2	2	4	4	4	4	4	4	4	3	3	3	4	3	3	3	3	5	5	5	4	5	3	4	4	3	4	3	4	5	4	5	3	3	3	3	3	3	3
1231	0	3	3	0	2	1	1	2	1	1	3	3	4	3	3	2	3	4	3	3	2	3	2	1	3	4	3	4	3	3	3	1	3	3	4	4	5	4	4	4	5	5	3	4	5	3	5	4	5
1232	1	3	1	0	4	5	3	4	5	4	4	4	4	5	5	5	4	5	5	2	3	2	2	3	5	3	3	1	2	1	4	3	3	2	1	1	3	4	5	5	4	5	5	5	5	5	5	5	5
1233	1	3	3	1	4	4	4	5	4	3	5	4	4	5	3	4	5	4	4	3	4	3	3	3	5	3	5	5	4	5	3	3	3	2	3	3	4	3	4	3	4	3	4	4	4	5	5	5	5
1234	1	2	2	1	3	4	5	5	3	3	3	2	4	4	3	4	3	5	5	3	4	3	4	3	3	5	4	5	5	5	4	4	4	3	5	4	3	5	3	5	5	4	5	4	4	5	5	5	5
1235	0	3	1	1	3	3	2	2	2	3	2	2	3	1	2	2	2	1	3	3	3	2	2	2	2	3	2	4	4	4	2	3	1	1	1	1	1	4	2	3	2	2	5	3	5	4	5	3	3
1236	1	2	3	0	3	3	3	3	2	2	2	2	4	2	2	2	3	2	4	4	2	5	3	2	3	3	3	3	3	2	2	3	5	5	4	5	5	4	4	4	5	5	5	5	5	4	5	4	5
1237	0	2	1	0	2	3	1	2	2	2	3	5	3	4	3	3	3	3	4	5	3	3	3	3	3	3	2	3	3	4	1	1	1	1	3	1	4	4	3	4	5	5	3	2	3	2	3	3	3
1238	0	2	3	0	2	2	3	3	1	3	3	2	4	3	2	2	3	1	2	5	3	5	3	3	3	3	3	2	2	3	1	1	3	3	3	3	5	4	4	4	3	5	1	4	3	2	2	3	3
1239	1	1	3	0	3	2	2	3	4	2	3	4	4	3	4	4	5	3	4	2	3	2	2	3	5	5	3	3	3	2	2	1	2	3	3	3	1	1	2	3	2	3	5	5	5	4	5	3	5
1240	0	1	2	1	4	3	4	4	5	5	5	2	4	4	4	5	4	4	3	4	2	4	4	3	3	4	3	4	4	4	4	3	2	2	2	1	3	5	3	2	4	3	5	4	4	5	5	5	5
1241	0	3	1	0	2	2	2	2	2	1	3	1	2	1	2	2	1	1	1	5	3	3	3	2	1	1	2	5	5	5	4	5	4	5	5	4	4	4	4	5	5	5	3	5	3	4	5	3	4
1242	0	2	2	0	3	3	2	2	2	1	1	1	2	2	2	1	1	1	1	2	3	2	2	3	2	2	1	5	5	5	4	3	5	5	5	5	5	5	5	5	5	5	5	5	4	5	5	5	5
1243	1	5	1	0	4	5	3	5	2	2	3	3	2	2	2	1	2	3	2	1	2	1	2	2	1	2	1	5	5	5	4	4	4	4	4	4	3	4	4	4	3	3	4	4	4	4	4	4	5
1244	0	2	1	1	2	2	2	1	2	2	2	1	1	1	1	2	2	2	1	2	3	3	2	3	2	2	2	4	4	4	4	3	3	2	3	3	3	5	3	5	4	4	5	5	5	5	5	4	5
1245	0	2	3	0	2	1	2	1	1	2	1	1	1	2	1	2	1	2	1	1	3	3	2	3	3	3	3	5	4	5	4	4	4	4	5	4	3	4	5	4	4	4	4	2	5	4	4	4	5
1246	1	3	2	0	4	5	4	3	4	5	3	3	2	3	3	3	4	4	5	3	5	3	5	4	3	3	3	4	4	4	4	3	5	5	5	4	5	3	3	3	4	3	4	3	3	4	4	2	3
1247	0	4	2	1	2	2	4	1	2	1	1	2	2	1	1	2	3	2	1	1	2	3	1	3	2	3	2	4	4	4	4	3	5	5	5	5	4	5	4	5	5	5	3	2	3	3	4	3	5
1248	1	4	3	1	5	3	4	4	3	4	3	5	3	4	4	4	5	5	3	3	3	2	4	4	5	5	4	2	3	3	3	4	4	4	3	3	3	1	2	3	3	4	3	3	4	3	3	5	5
1249	0	4	1	1	2	2	2	3	2	1	2	4	4	3	3	3	3	3	3	3	2	2	2	2	2	1	2	4	4	5	3	3	5	5	4	5	4	5	5	5	5	5	5	4	3	4	5	5	5
1250	1	1	2	1	3	3	2	5	2	3	5	5	4	4	5	4	5	5	4	5	3	3	2	4	3	5	3	1	1	1	1	3	1	1	1	1	3	3	3	1	1	3	3	1	3	2	1	2	3
1251	1	3	3	0	3	3	1	4	3	2	3	1	1	2	1	1	1	1	2	1	1	1	2	1	2	1	2	4	4	4	5	5	3	3	3	3	3	3	4	3	2	4	4	3	3	3	2	3	5
1252	1	3	1	0	3	2	2	3	2	2	3	3	4	5	2	2	2	3	4	2	3	2	2	3	3	2	2	5	5	5	5	5	3	3	4	3	4	5	5	3	5	5	3	4	4	4	2	4	5
1253	0	3	3	1	3	2	2	2	3	3	3	2	2	1	1	2	1	4	2	3	3	2	2	4	1	2	1	5	5	4	5	4	4	4	3	4	5	5	5	5	5	5	2	4	4	3	3	4	5
1254	1	1	2	0	3	5	4	5	3	4	4	3	5	3	3	5	5	4	5	3	4	5	5	3	3	4	5	3	3	3	4	2	3	3	3	2	4	3	2	3	3	5	3	3	3	2	5	3	3
1255	1	1	1	0	2	2	1	1	2	2	1	2	3	3	3	3	3	2	3	1	1	1	2	2	3	2	2	4	1	1	3	4	4	3	4	4	3	4	2	3	3	2	4	5	4	4	5	5	5
1256	1	2	1	0	4	4	3	3	4	4	2	4	4	4	4	3	5	3	4	3	2	3	3	3	5	4	5	4	4	4	1	1	4	3	3	4	3	2	1	3	1	3	4	3	2	2	3	2	2
1257	1	2	2	1	2	2	3	2	2	4	2	2	1	1	1	2	1	2	3	3	5	3	3	3	3	3	3	4	4	4	4	3	4	3	5	4	3	3	3	3	3	3	1	2	3	2	2	3	3
1258	1	3	3	0	1	1	2	2	2	1	1	1	1	1	1	1	1	1	1	1	1	1	1	1	1	1	1	5	5	4	5	5	5	5	5	5	4	5	5	5	4	5	4	5	4	5	5	4	5
1259	1	2	1	1	4	3	4	4	3	4	3	5	3	4	4	5	2	5	3	3	3	3	3	3	4	5	4	2	1	2	1	3	3	3	3	3	3	1	2	2	2	3	2	2	2	2	3	3	2
1260	0	1	1	0	2	1	2	3	2	2	1	4	2	1	2	3	3	3	4	2	3	2	2	2	3	3	3	3	4	4	2	1	5	4	5	5	2	3	4	4	2	4	4	4	3	3	3	3	5
1261	1	5	1	1	2	2	2	2	1	3	1	1	1	2	1	3	2	1	2	2	2	1	3	3	2	2	1	4	5	5	5	5	4	4	5	4	3	3	4	3	3	4	4	4	3	4	1	3	5
1262	1	4	1	1	2	4	2	4	2	3	4	2	3	5	3	2	3	2	3	1	1	2	1	1	3	3	2	4	3	3	3	3	4	3	4	4	4	4	4	4	4	5	5	5	4	4	5	5	5
1263	1	1	2	0	5	3	5	2	5	2	5	2	2	2	4	3	5	3	4	3	2	3	5	4	4	3	3	5	5	5	3	4	4	4	4	4	3	3	4	4	2	2	4	5	4	5	5	5	5
1264	0	4	1	1	2	2	3	3	4	3	3	3	4	5	3	5	4	5	4	5	4	5	3	4	2	3	1	4	3	3	3	3	3	3	1	2	1	1	2	4	3	2	3	2	3	2	2	3	4
1265	0	2	3	1	1	1	1	1	2	1	2	2	1	1	1	1	2	2	2	3	2	1	1	2	2	1	1	5	5	5	4	5	5	4	5	5	4	5	4	5	4	2	4	5	4	5	5	5	5
1266	0	3	2	0	3	4	4	4	2	3	3	3	2	3	1	3	3	2	1	2	2	5	4	3	2	3	2	3	3	3	4	3	3	3	4	4	3	3	3	3	4	2	2	3	1	3	4	3	4
1267	0	2	1	0	4	4	4	5	3	4	4	4	3	3	4	5	3	3	3	4	2	2	3	3	3	5	4	3	1	3	3	3	2	3	2	2	3	4	3	4	3	3	2	2	3	3	3	3	4
1268	0	2	3	0	2	3	3	2	3	3	2	3	2	4	3	2	3	3	4	2	2	2	2	1	3	3	3	5	5	5	5	5	4	4	4	3	4	3	5	4	4	5	3	4	3	4	5	5	2
1269	1	4	1	1	5	4	5	5	5	4	4	2	4	2	2	2	3	3	3	3	3	3	3	4	3	3	3	3	1	1	4	5	4	4	3	3	5	4	2	4	3	4	2	4	3	2	5	3	5
1270	1	3	1	0	1	1	2	3	3	2	1	1	1	1	1	1	1	1	1	2	2	2	2	2	2	1	1	5	5	4	4	4	5	5	5	4	3	4	4	4	4	4	4	5	4	4	5	4	5
1271	0	5	1	1	3	2	2	2	2	1	1	1	1	1	2	1	1	2	1	3	4	2	4	3	3	3	3	4	4	4	4	3	3	3	3	4	5	4	5	5	5	5	4	4	4	2	5	5	5
1272	0	3	2	1	5	5	5	4	4	5	4	4	4	4	4	4	5	3	4	3	4	5	3	4	3	5	3	4	3	3	3	2	1	2	3	3	1	3	3	3	2	3	2	3	3	2	3	2	3
1273	0	4	2	0	3	3	3	3	2	4	5	1	2	2	1	2	2	3	3	3	3	5	3	2	3	3	4	4	3	4	3	2	3	3	4	3	5	4	5	4	5	5	4	4	4	4	5	5	5
1274	0	2	1	0	5	3	2	4	4	4	2	4	4	4	4	5	5	4	3	4	5	3	3	5	5	3	5	4	3	3	5	4	4	4	4	4	5	3	2	3	3	5	3	4	4	2	3	2	3
1275	1	2	1	1	2	3	4	4	3	3	5	3	4	4	2	5	5	3	3	5	3	5	5	3	5	5	4	4	4	3	2	3	3	3	3	3	4	4	4	4	3	3	2	3	3	3	4	3	1
1276	0	4	2	0	3	1	2	2	2	3	3	4	2	3	2	2	3	3	3	2	2	1	1	1	3	2	1	3	2	2	3	1	3	3	3	4	4	5	4	5	5	5	4	5	4	5	5	4	5
1277	0	3	3	0	5	5	4	4	4	4	5	4	4	3	4	2	2	5	3	3	3	3	3	3	3	4	3	3	3	3	3	3	4	3	4	3	3	3	2	2	3	3	4	4	4	4	4	3	4
1278	0	4	2	0	4	4	5	3	3	4	4	2	1	3	2	4	2	3	3	3	2	3	4	2	2	2	3	4	4	4	4	3	4	5	4	3	1	3	2	2	2	2	5	5	5	4	5	5	5
1279	1	3	3	1	4	4	5	3	3	2	4	2	3	4	3	2	3	2	3	2	3	2	2	4	2	2	1	3	1	3	3	2	3	3	3	3	3	3	3	3	1	2	3	3	3	3	1	2	2
1280	0	3	1	1	4	4	3	3	3	3	2	2	4	2	2	4	1	2	2	3	3	2	4	3	2	2	2	5	4	4	5	5	1	3	4	4	4	4	5	5	5	5	3	4	3	2	1	3	3
1281	1	2	1	0	2	3	2	3	3	3	2	1	1	2	1	1	1	1	1	1	1	1	2	1	1	1	1	5	5	5	5	4	4	5	4	4	4	4	5	5	5	5	5	5	5	4	5	5	5
1282	1	4	2	0	2	2	3	2	2	4	2	3	3	3	3	4	4	3	2	4	4	3	5	3	3	2	4	4	3	4	3	3	2	3	3	3	4	4	5	5	4	5	4	3	3	3	5	4	5
1283	1	3	3	0	5	3	4	5	5	4	3	4	3	1	1	3	3	4	3	3	2	3	4	2	5	3	3	4	5	4	3	4	5	5	5	4	3	4	4	4	4	4	4	4	5	5	5	5	5
1284	0	3	2	1	2	2	3	1	2	2	2	3	5	2	2	2	3	2	2	1	2	2	1	2	3	3	2	5	4	3	5	5	4	5	5	4	4	3	2	1	3	4	4	4	3	3	3	4	5
1285	1	3	1	1	1	1	1	1	1	1	1	2	1	1	2	1	1	2	3	2	1	1	2	1	1	2	1	4	5	5	4	4	4	4	4	5	4	5	5	4	5	5	4	5	5	5	5	5	5
1286	1	3	3	1	3	1	2	2	3	2	2	1	1	1	2	2	2	3	2	4	5	5	4	3	3	3	2	3	3	2	2	3	4	4	4	4	5	5	5	5	5	5	5	4	5	5	5	5	5
1287	0	2	3	1	4	5	3	5	5	3	5	2	2	2	4	3	3	3	2	2	2	3	3	2	3	1	2	3	3	4	1	3	3	3	3	1	3	1	3	3	1	2	3	1	2	2	3	3	3
1288	0	3	1	1	3	3	2	2	3	2	5	4	3	4	1	4	5	5	3	3	3	2	4	4	3	2	2	2	1	1	3	2	2	2	1	3	2	2	4	3	3	3	3	2	3	2	3	3	2
1289	0	1	1	1	4	3	2	3	4	2	5	3	3	5	4	4	5	3	4	4	2	2	2	3	3	4	3	4	3	3	2	3	4	4	4	4	5	4	5	4	4	5	4	5	3	5	3	4	5
1290	1	4	2	1	2	3	1	3	1	2	2	1	1	1	1	1	1	2	1	1	1	1	1	2	1	1	1	4	5	5	5	5	5	5	4	4	5	5	4	4	4	5	4	5	4	4	5	4	5
1291	1	3	2	0	3	3	4	4	4	3	3	4	3	4	3	4	3	4	3	3	4	5	5	5	5	3	5	3	3	3	3	3	3	3	4	3	2	3	2	2	2	1	1	2	2	2	2	3	2
1292	1	1	1	0	4	4	5	3	3	4	2	2	4	3	4	3	3	3	4	3	3	2	4	3	5	3	3	3	1	2	1	3	3	4	3	3	2	3	1	1	3	1	1	1	2	2	3	3	4
1293	0	3	2	1	3	3	3	4	3	4	2	4	4	3	4	3	3	4	3	2	5	3	3	2	3	3	4	3	3	4	3	2	4	3	3	3	3	1	2	1	3	2	3	2	3	2	3	3	3
1294	0	1	3	0	2	4	2	3	1	3	2	2	3	3	3	3	4	3	3	2	2	2	1	5	3	3	3	4	3	3	4	4	3	4	3	1	3	2	2	3	4	2	4	3	4	5	3	3	4
1295	1	1	2	1	2	2	1	2	2	1	1	1	2	2	2	2	3	3	2	1	1	1	2	1	3	1	2	5	5	5	4	4	4	5	5	5	5	5	5	5	5	5	4	4	5	5	5	4	5
1296	0	3	2	1	2	1	1	2	1	1	2	1	2	4	3	2	1	2	1	3	3	2	4	3	2	2	2	5	5	5	4	4	5	4	4	4	5	5	5	4	5	5	5	5	4	5	5	5	5
1297	1	3	1	1	2	3	2	1	3	3	3	2	1	3	2	1	1	3	3	2	2	1	2	2	2	1	2	4	5	5	3	3	1	3	1	1	4	4	5	3	4	4	3	2	3	3	4	3	3
1298	0	2	1	1	2	1	1	2	1	2	2	1	1	2	2	1	2	3	1	2	1	3	1	2	3	3	3	5	5	5	4	4	3	1	3	4	3	4	5	4	4	3	4	2	4	4	4	4	3
1299	1	4	1	0	2	1	2	3	3	3	2	1	1	1	1	1	1	2	1	3	3	3	2	3	1	2	2	5	5	5	4	5	4	4	5	5	5	4	5	5	5	5	4	4	4	5	5	5	5
1300	0	1	2	0	4	3	2	5	4	2	4	1	2	1	2	2	2	1	1	3	2	5	3	3	3	3	4	4	5	5	5	3	4	2	2	1	2	3	3	2	3	3	4	4	5	4	5	4	3
1301	0	5	2	1	1	1	1	2	1	1	1	2	3	2	2	2	2	1	2	1	2	1	1	1	2	1	2	4	4	4	4	4	5	5	4	5	4	4	4	5	5	5	5	4	4	4	5	4	5
1302	0	4	3	0	1	1	2	2	1	2	1	1	1	2	2	2	1	3	2	1	2	2	1	1	2	1	1	3	2	3	4	3	3	3	3	3	3	3	4	5	3	4	4	2	3	3	3	3	4
1303	1	4	2	1	2	1	2	2	1	2	1	1	1	2	2	2	2	2	2	3	3	2	2	2	2	3	2	4	5	5	3	1	5	5	5	4	3	3	5	4	4	1	2	2	2	4	2	3	4
1304	1	2	2	0	2	3	2	2	3	2	3	2	3	2	2	2	1	2	2	2	2	2	1	1	2	1	2	5	5	5	4	4	5	5	5	5	4	4	5	5	4	4	4	4	4	4	3	4	3
1305	0	1	3	0	2	1	1	2	2	2	2	2	1	4	2	4	1	2	4	3	3	3	2	3	3	3	5	3	4	3	4	5	3	3	1	5	4	5	4	5	5	5	4	5	4	4	4	5	4
1306	0	4	1	1	5	3	3	3	5	3	4	2	2	2	3	3	2	3	3	3	3	3	2	3	3	2	2	3	1	1	2	3	2	1	3	3	1	1	2	2	1	1	3	1	3	2	1	3	3
1307	1	1	2	0	5	2	4	3	3	3	5	2	4	3	3	4	4	2	3	3	3	3	1	3	3	3	3	5	5	4	3	3	3	4	4	4	1	3	3	2	3	2	5	4	4	5	3	4	5
1308	0	4	2	0	1	2	1	1	2	2	2	2	1	1	1	1	1	2	2	3	3	5	2	3	3	2	2	5	5	5	4	3	4	3	5	5	4	4	4	3	3	5	3	3	4	2	3	5	2
1309	1	3	3	1	5	3	4	3	3	4	2	2	4	3	1	4	2	3	4	1	3	3	3	2	3	3	2	3	3	3	4	4	3	3	4	4	1	3	3	3	4	2	4	4	4	5	5	4	5
1310	0	4	3	1	2	1	1	1	1	1	1	2	2	2	2	2	2	3	1	1	1	1	1	1	3	1	1	3	3	3	1	3	3	3	3	4	3	4	5	4	3	3	4	4	3	4	5	3	3
1311	0	3	1	0	1	2	1	1	1	1	1	1	2	1	1	1	2	1	1	1	2	2	1	3	2	1	1	5	5	5	4	4	5	5	5	5	5	5	5	4	5	5	5	5	5	4	5	5	5
1312	0	3	3	1	5	3	3	5	4	5	4	1	1	2	1	2	1	1	1	1	3	2	2	2	2	3	2	4	3	4	3	3	4	4	5	4	3	3	3	3	2	3	3	3	3	2	2	3	2
1313	0	5	2	1	2	2	3	2	1	2	2	1	1	1	1	1	1	2	1	2	1	2	2	2	1	1	1	4	4	4	1	1	3	4	4	4	4	3	5	5	5	5	5	5	4	5	5	5	5
1314	1	2	1	0	2	3	2	2	2	2	2	2	1	2	1	2	2	1	2	2	2	3	2	2	4	3	2	5	5	5	4	4	4	4	5	5	4	3	4	3	3	3	5	5	5	4	5	5	5
1315	0	4	1	0	2	3	2	1	2	2	3	1	2	2	1	1	1	1	1	1	2	1	1	1	2	1	1	5	5	4	5	5	5	5	5	5	4	4	3	5	4	4	5	5	5	5	5	5	5
1316	1	5	1	0	2	1	1	1	1	2	1	1	1	1	1	1	1	1	2	1	2	2	2	2	1	2	2	5	4	5	5	4	5	5	5	4	5	4	5	5	3	5	2	2	3	2	2	2	1
1317	1	5	2	0	2	1	3	3	2	2	2	2	2	1	2	2	1	2	1	1	1	2	2	2	2	4	3	5	5	5	5	4	4	5	5	5	3	4	2	1	3	1	5	4	4	5	5	5	5
1318	0	5	2	1	3	2	3	2	1	2	2	2	2	2	3	2	2	3	3	2	3	2	4	3	3	3	3	4	4	4	5	4	4	4	4	4	4	4	4	5	4	3	4	4	4	5	5	4	4
1319	1	3	1	1	2	1	1	1	2	1	1	1	3	1	1	3	4	3	3	1	1	3	2	2	1	2	1	4	4	4	4	4	4	5	4	5	5	5	5	5	5	5	3	4	3	4	3	4	3
1320	0	4	1	0	3	2	5	3	3	2	2	1	3	5	4	4	5	3	5	2	3	2	2	2	1	2	3	4	4	3	3	3	3	3	1	2	2	4	4	1	3	2	3	2	3	3	3	3	3
1321	1	4	3	1	3	4	4	4	5	4	3	2	3	3	1	4	2	3	2	2	4	4	2	5	2	3	2	3	3	3	3	3	5	4	4	4	2	3	2	3	3	2	4	4	4	4	5	4	5
1322	0	2	3	1	2	1	3	1	3	1	1	1	2	1	2	1	1	1	3	1	2	2	1	2	4	2	2	4	5	4	3	3	5	4	5	5	5	5	5	4	4	5	4	4	4	4	5	5	4
1323	1	1	3	0	1	2	2	1	1	2	2	1	2	1	2	1	1	3	1	2	2	2	1	1	2	3	2	5	4	4	3	5	5	5	5	5	4	3	3	4	4	5	5	4	4	3	5	4	5
1324	1	5	2	1	3	2	3	2	2	1	5	3	2	2	2	2	4	3	3	5	4	3	4	3	2	1	2	3	2	3	3	3	1	3	1	3	3	4	2	2	3	3	5	5	4	5	5	5	5
1325	0	4	1	1	1	1	1	1	1	2	1	2	1	3	2	3	3	3	3	2	2	2	2	3	5	3	3	5	5	5	4	5	5	4	4	4	3	4	4	4	4	3	4	4	5	4	5	5	5
1326	1	5	1	0	2	3	3	3	2	3	3	1	2	2	2	1	1	3	2	2	1	2	2	2	2	3	3	3	2	1	4	4	4	4	4	3	4	4	5	5	5	5	5	4	4	4	5	5	5
1327	0	3	2	0	3	2	2	3	3	2	1	2	3	3	2	5	4	4	5	3	3	3	3	3	5	3	4	3	2	2	4	3	3	2	3	4	3	3	2	3	3	4	3	2	4	2	3	2	3
1328	1	3	3	0	2	1	1	1	2	2	2	3	2	2	3	2	5	3	3	3	3	2	4	3	3	2	2	4	4	3	5	5	4	5	4	4	5	5	4	5	5	5	5	5	5	4	5	4	5
1329	1	4	2	0	2	3	1	3	2	1	3	2	4	5	3	2	2	4	3	4	3	2	2	4	2	1	3	3	4	3	1	2	3	3	3	5	3	3	3	2	2	3	3	5	4	3	5	3	5
1330	1	1	2	1	2	1	1	1	2	2	2	2	1	3	2	2	1	3	2	1	1	3	1	1	2	1	1	4	4	3	1	1	5	5	5	5	3	3	4	4	3	4	2	3	3	3	2	3	2
1331	1	2	3	1	2	3	1	1	2	1	1	1	1	1	1	1	1	2	1	1	1	1	1	1	3	1	2	4	5	4	3	3	5	5	5	5	3	3	5	3	4	3	3	4	3	5	3	4	3
1332	0	3	3	0	2	1	2	1	2	1	1	1	2	1	1	2	1	3	1	3	3	2	3	5	2	2	1	3	3	4	1	1	1	2	1	2	3	3	4	3	3	2	4	2	3	4	4	5	5
1333	0	4	1	0	3	4	2	3	4	3	4	1	1	1	1	1	1	2	2	3	2	3	2	2	3	2	3	1	2	3	3	3	4	4	4	4	4	4	5	5	4	5	3	4	3	4	5	5	3
1334	1	2	3	0	3	1	1	1	2	2	2	4	4	4	4	4	2	5	3	3	2	2	2	2	3	3	3	5	5	5	4	3	5	5	5	5	4	3	3	3	2	3	4	4	3	3	3	3	5
1335	1	1	2	1	3	3	3	2	4	3	5	2	3	3	2	2	2	2	3	2	2	3	4	2	3	5	4	5	4	5	4	4	4	5	4	4	3	3	3	3	3	2	2	2	1	2	3	3	3
1336	1	3	1	1	3	4	5	4	3	5	3	4	3	5	3	3	3	5	3	2	2	2	2	1	1	1	1	3	3	4	3	3	2	1	1	1	4	4	3	5	3	5	1	2	3	2	3	3	2
1337	0	1	3	0	2	1	2	2	1	2	1	2	2	1	2	2	3	3	2	2	3	4	2	3	4	3	2	5	4	5	4	4	5	4	5	4	4	4	5	5	5	5	5	5	5	4	5	4	5
1338	1	2	3	0	1	1	2	1	1	1	1	1	1	1	1	1	1	2	1	1	2	1	1	1	2	1	1	5	5	5	5	5	5	5	5	5	5	5	5	5	5	5	5	5	5	5	5	5	3
1339	0	3	1	0	3	3	3	3	2	2	3	3	2	2	3	2	2	2	2	2	2	1	1	2	1	1	1	5	4	5	3	3	4	4	4	4	4	5	4	5	4	5	4	4	5	4	5	5	5
1340	0	4	2	1	5	4	4	4	4	3	3	2	4	5	2	4	4	4	2	5	4	3	5	2	5	3	2	3	1	1	1	2	2	3	3	2	3	3	4	3	1	4	4	4	3	3	3	3	3
1341	0	2	3	0	1	1	1	2	1	1	2	2	3	2	2	2	4	3	2	2	1	1	2	2	2	2	2	5	5	4	5	5	4	5	4	4	4	4	4	5	4	4	4	5	4	5	5	4	5
1342	0	3	2	0	1	1	1	1	1	1	1	2	1	1	1	1	2	2	2	1	1	1	1	1	1	1	1	4	4	3	5	4	4	4	4	3	3	3	3	4	3	3	5	4	5	5	5	5	5
1343	1	4	1	1	3	1	3	3	3	1	2	1	1	2	1	1	1	1	1	2	2	2	2	1	2	1	1	3	3	3	3	3	4	3	4	2	3	4	4	5	5	5	5	4	5	5	5	5	5
1344	0	2	3	0	2	1	1	2	1	1	1	2	3	1	1	2	1	1	1	2	4	2	2	3	1	1	1	3	2	3	4	3	4	3	4	3	4	4	5	4	4	5	5	4	4	5	5	4	5
1345	0	5	1	1	4	5	5	4	4	3	3	4	3	4	3	3	4	5	3	2	3	3	2	3	3	1	5	4	4	4	4	3	5	4	4	5	3	3	3	5	3	3	4	4	4	4	5	4	5
1346	1	2	1	0	1	1	1	1	1	1	1	3	3	3	3	2	3	3	3	2	3	3	2	3	2	2	2	5	5	5	5	5	4	3	4	5	5	4	5	5	5	5	3	3	4	3	4	4	4
1347	0	4	2	0	2	2	3	1	2	2	1	1	1	1	1	2	2	1	2	1	1	2	1	1	1	2	1	5	5	5	4	4	5	5	5	5	5	5	4	5	4	5	5	5	5	5	5	5	5
1348	1	1	1	1	2	2	1	2	2	2	2	3	2	3	2	2	2	2	2	3	2	2	2	3	3	1	2	5	5	5	4	5	5	5	5	5	5	4	5	5	5	5	4	4	5	5	5	5	5
1349	1	4	3	0	1	2	1	3	1	1	1	2	3	3	3	4	4	5	3	3	2	3	4	3	3	2	2	5	4	4	5	4	5	5	4	5	2	3	4	3	4	4	5	3	4	3	3	3	3
1350	0	4	3	1	1	1	1	1	1	1	1	1	1	2	1	2	1	1	1	1	1	1	2	1	1	2	2	5	5	5	5	4	5	5	5	5	3	1	2	1	3	2	3	3	3	3	2	3	3
1351	0	4	2	0	2	2	2	2	3	2	2	2	1	2	2	2	2	3	4	2	3	3	4	4	2	3	4	4	3	3	3	3	3	3	3	4	4	4	3	4	4	4	5	5	4	5	4	5	5
1352	1	3	2	1	1	1	2	2	1	2	2	3	3	4	3	4	2	4	3	2	1	2	2	1	1	1	1	5	5	5	5	5	4	5	4	4	4	4	4	3	3	3	5	5	5	5	5	4	5
1353	0	1	2	1	5	4	5	3	2	3	4	1	3	2	2	1	2	3	3	2	4	3	2	5	5	5	4	4	4	3	4	3	4	5	5	5	5	4	5	4	4	4	4	5	4	5	3	5	3
1354	1	2	3	1	2	3	3	3	2	3	3	1	1	1	1	1	1	2	1	5	4	3	5	5	2	3	1	5	4	5	3	3	3	3	3	1	3	4	4	5	4	4	3	2	3	4	2	3	4
1355	1	4	2	1	1	1	1	1	1	1	1	2	1	1	2	2	2	1	1	1	1	2	1	1	2	1	1	3	4	3	4	2	4	4	4	4	2	3	4	4	3	3	4	2	3	4	5	3	5
1356	1	2	1	1	2	1	1	2	2	2	2	2	1	2	2	3	1	2	1	3	3	3	5	3	3	2	2	4	4	4	3	4	4	4	5	4	1	3	3	3	3	1	3	4	4	4	3	4	5
1357	1	2	2	0	2	1	2	1	1	1	1	1	1	1	1	1	1	2	2	3	3	4	3	2	1	3	1	5	5	4	4	5	5	5	4	4	4	5	5	5	5	5	5	5	5	5	5	5	5
1358	0	2	1	1	1	1	1	1	1	1	1	1	2	2	2	1	1	2	2	2	2	2	2	3	3	4	3	4	5	5	4	4	4	4	5	5	5	5	4	5	5	5	5	4	4	4	5	4	5
1359	0	2	2	1	2	2	1	2	1	2	1	2	1	1	1	1	1	1	1	1	2	2	1	1	2	2	1	4	4	5	5	4	4	5	5	4	4	5	5	5	5	5	5	4	5	4	5	5	5
1360	1	1	1	1	2	1	2	3	2	1	1	3	3	2	2	3	2	5	4	2	3	2	2	2	3	3	3	3	2	3	4	3	3	3	1	2	4	4	3	3	3	4	4	4	5	3	4	3	5
1361	0	3	1	1	3	3	3	4	3	1	4	2	1	1	1	1	1	3	2	1	1	2	1	2	1	1	1	4	3	4	3	3	3	3	3	1	5	4	3	3	3	4	3	4	3	2	2	3	4
1362	0	3	1	1	2	3	2	2	3	2	2	3	4	4	4	4	4	3	5	3	1	1	2	2	3	3	3	2	1	2	3	2	5	4	4	3	5	4	4	5	4	5	3	3	3	2	3	3	5
1363	1	3	3	0	3	3	5	4	3	3	5	3	2	2	2	3	3	3	2	2	2	2	2	5	3	5	5	4	5	5	4	5	4	4	5	5	4	3	2	4	4	3	5	5	4	5	5	5	5
1364	0	4	1	1	3	3	3	2	3	4	3	1	3	2	1	1	2	2	2	2	3	2	2	1	1	2	2	4	3	4	4	4	1	2	3	2	2	4	4	5	4	5	3	3	3	4	4	3	4
1365	0	1	3	0	2	2	2	1	2	1	1	5	4	4	5	5	3	5	4	1	2	2	2	2	2	2	2	3	2	3	3	3	2	1	4	2	1	3	3	2	1	1	2	2	2	2	3	3	2
1366	1	1	3	0	4	2	4	3	3	3	4	4	2	4	1	2	3	3	2	2	3	3	2	3	3	3	5	1	1	1	1	3	3	3	3	3	3	3	3	1	2	2	3	4	3	4	4	4	1
1367	0	3	1	1	3	3	4	3	3	3	3	3	3	4	4	4	3	5	3	2	3	3	3	3	1	2	1	3	2	3	5	4	3	3	3	1	3	1	4	3	2	2	1	2	3	3	2	3	2
1368	0	4	2	1	3	2	3	4	4	2	4	4	5	5	4	5	3	4	5	3	1	1	1	2	5	3	3	3	2	2	2	2	1	1	3	2	4	5	4	4	5	5	1	3	3	3	2	4	3
1369	0	4	2	1	3	3	1	2	3	2	2	1	2	2	2	2	2	2	2	1	1	2	2	1	2	1	1	5	4	5	5	4	4	5	4	4	4	3	4	3	4	3	3	4	4	3	3	4	4
1370	0	3	1	0	2	1	1	1	3	1	2	1	1	1	1	1	1	2	2	2	2	3	2	3	1	1	1	4	4	4	4	3	4	3	5	5	5	5	5	5	5	5	5	4	4	5	4	3	5
1371	0	3	2	1	3	3	2	1	1	1	2	2	2	3	2	2	2	4	2	3	3	3	5	3	3	1	2	5	5	5	4	4	3	3	5	4	4	3	4	5	3	5	4	3	3	3	5	4	5
1372	1	1	1	1	2	2	2	1	2	2	2	4	4	4	4	5	5	5	4	3	3	3	2	3	3	3	2	3	4	4	3	1	3	2	3	4	4	4	4	5	5	5	3	3	3	4	5	4	5
1373	0	5	2	0	4	4	5	3	4	4	3	2	1	2	2	1	2	2	1	2	3	2	3	2	5	3	4	3	4	3	4	4	2	2	3	1	3	4	3	4	4	3	1	3	2	4	3	3	2
1374	0	3	2	1	5	4	4	4	3	3	3	1	1	1	1	1	1	1	1	3	3	2	2	1	3	1	1	4	4	4	3	4	3	3	3	3	3	4	3	3	2	3	4	3	3	4	5	3	5
1375	1	5	1	1	2	2	2	1	1	1	2	1	1	2	1	1	1	1	1	2	3	1	2	2	1	2	1	4	3	4	5	4	4	3	1	3	4	5	5	5	5	5	5	4	3	4	5	3	5
1376	0	4	1	0	2	1	1	2	1	1	2	2	2	1	1	2	2	2	2	2	1	1	1	1	2	2	1	5	5	4	4	5	5	5	5	5	3	3	4	4	3	3	5	5	5	4	5	3	5
1377	0	3	1	0	1	1	2	2	1	1	1	2	1	3	3	2	2	2	3	1	2	2	2	1	1	1	1	3	4	4	5	4	4	3	5	4	3	3	3	3	3	2	4	2	3	3	4	4	5
1378	0	4	3	0	3	4	4	3	4	2	5	4	4	4	3	3	3	5	3	2	2	2	1	1	3	5	3	5	5	5	4	4	3	3	4	3	3	3	1	2	2	1	2	2	4	2	3	2	2
1379	0	2	2	0	2	2	1	1	1	1	1	3	2	2	3	2	3	3	1	3	3	5	2	2	2	4	1	3	4	2	5	5	3	4	3	3	3	4	4	4	4	4	4	3	3	3	4	4	4
1380	0	2	3	0	2	1	3	1	2	1	2	4	4	1	4	2	2	1	3	3	4	3	5	3	2	1	2	3	3	2	5	5	5	5	5	4	3	5	3	4	3	3	3	3	4	3	3	3	4
1381	1	4	3	0	2	1	1	1	2	2	1	4	1	1	1	1	2	2	2	1	2	2	2	1	1	1	1	4	4	5	4	4	4	3	3	3	4	4	4	3	4	4	4	4	3	3	5	3	3
1382	0	3	1	0	4	4	4	3	4	3	5	3	4	4	4	3	4	2	3	3	3	2	2	2	3	3	3	3	4	4	3	2	3	4	3	4	4	5	5	4	4	5	3	3	3	2	3	3	3
1383	1	5	2	0	1	1	3	2	1	2	1	1	1	1	1	1	1	1	2	5	3	3	3	3	2	3	3	3	3	1	1	4	5	5	5	4	3	3	3	1	3	1	4	2	4	2	1	4	5
1384	0	1	1	1	2	1	1	2	1	1	1	3	2	2	1	3	1	2	3	1	2	2	1	1	1	2	2	5	5	5	3	3	5	4	4	4	3	3	3	3	4	4	3	3	3	2	3	4	4
1385	0	1	2	0	2	3	3	3	2	2	2	4	4	5	4	4	4	5	5	3	3	2	3	2	4	4	3	4	4	5	5	5	4	4	4	4	3	3	4	3	4	3	5	5	4	5	5	4	5
1386	0	1	2	1	3	2	3	2	2	3	2	4	3	4	2	5	3	3	3	3	3	2	3	3	3	3	3	5	5	5	5	5	4	4	4	4	4	5	5	5	5	4	5	4	4	4	5	4	5
1387	0	2	3	1	4	2	2	3	4	3	4	3	4	5	3	4	5	5	4	3	2	3	3	2	3	1	4	4	3	3	2	3	3	4	3	4	3	3	2	2	1	2	3	2	3	2	1	3	3
1388	1	4	2	1	2	2	3	3	4	3	3	2	3	3	5	2	2	3	1	5	4	5	5	3	3	3	3	4	4	2	1	3	4	4	4	3	3	3	2	1	3	2	3	2	3	3	3	3	1
1389	0	3	2	0	2	1	1	1	2	2	2	2	1	1	3	3	1	3	2	2	1	2	1	2	2	1	1	3	4	5	5	5	3	3	3	3	5	3	4	3	4	5	4	4	5	4	5	4	5
1390	1	3	3	0	4	3	3	5	5	2	4	4	4	4	4	5	4	5	4	2	2	2	1	2	3	3	5	4	5	3	3	2	3	3	4	1	3	1	3	3	2	3	3	4	3	4	3	4	3
1391	1	2	1	1	4	3	5	3	5	3	3	2	4	4	4	3	4	3	2	5	4	3	2	4	4	2	2	3	3	3	2	2	3	1	3	1	3	3	1	1	3	3	3	3	4	3	5	4	4
1392	1	1	3	0	3	3	3	5	5	4	3	2	1	1	1	2	1	2	1	2	2	2	2	2	3	2	1	2	1	1	3	4	4	3	3	3	3	3	3	2	2	3	4	5	4	4	5	4	5
1393	1	1	3	0	4	4	5	4	4	5	5	5	3	3	4	1	4	3	3	3	3	1	2	2	3	3	3	4	4	4	4	4	5	5	5	4	4	4	5	4	4	3	4	4	3	4	3	4	3
1394	0	3	3	1	2	2	3	1	1	1	2	2	2	4	2	2	2	2	3	1	2	1	1	1	2	3	3	5	5	5	4	4	5	5	4	4	3	3	2	3	1	2	4	4	4	3	3	2	5
1395	0	3	1	0	1	1	1	2	1	1	1	1	1	2	1	1	2	1	2	2	3	2	2	1	3	1	1	5	4	5	5	5	5	5	5	5	4	4	4	3	4	5	5	5	5	5	5	5	5
1396	1	5	2	1	2	1	1	2	1	2	1	2	2	3	4	3	1	5	1	2	3	3	2	2	1	3	4	3	4	3	4	3	5	4	3	4	4	3	4	5	4	4	3	2	3	2	2	3	4
1397	0	5	3	0	2	2	1	1	1	1	1	1	1	1	1	1	2	1	3	2	3	3	4	2	2	1	1	5	4	4	3	4	4	3	4	4	4	4	3	3	3	5	4	3	3	3	4	3	5
1398	1	4	2	0	2	1	2	2	1	2	2	1	2	2	1	1	1	3	2	2	2	2	1	1	2	1	1	5	5	5	3	3	4	4	5	5	4	4	5	5	4	4	5	4	4	4	5	5	5
1399	0	5	2	1	1	1	1	1	1	1	1	2	2	1	4	2	2	1	1	2	2	1	2	1	1	1	1	4	5	5	4	5	5	5	5	5	4	4	5	5	5	5	5	4	4	3	5	5	5
1400	1	5	2	0	1	1	1	1	1	1	1	1	1	1	2	2	2	1	1	3	3	3	2	2	2	4	2	4	4	4	3	3	4	1	4	3	4	3	3	3	4	3	4	4	5	5	5	5	5
1401	0	2	3	1	2	2	2	3	2	2	2	2	2	4	3	3	3	3	3	2	2	2	2	2	2	3	2	4	4	3	4	4	4	3	3	4	4	5	3	5	4	5	1	2	2	3	3	1	2
1402	1	5	2	1	5	3	3	4	4	2	2	3	4	3	4	5	3	5	5	4	3	3	4	3	3	4	3	3	3	2	3	3	3	3	3	3	2	1	2	1	1	1	2	2	2	3	3	3	2
1403	1	3	1	1	2	2	1	1	1	2	1	4	2	3	3	3	3	4	5	5	3	3	2	3	2	2	1	3	2	4	3	1	4	4	5	4	5	5	5	4	4	5	3	4	3	3	2	3	5
1404	0	1	2	0	2	1	2	2	2	2	1	5	3	2	3	4	5	5	4	2	2	1	2	1	3	3	3	4	5	4	4	3	4	4	5	4	5	4	4	3	4	5	5	5	5	4	5	4	5
1405	1	4	2	0	2	3	4	3	3	2	2	3	4	2	3	1	1	3	3	1	1	2	2	2	2	3	1	4	4	3	4	3	3	4	3	4	3	5	5	5	4	3	4	3	4	4	5	5	5
1406	1	3	2	1	3	5	3	4	5	2	4	3	2	3	1	3	2	2	3	3	2	2	2	3	3	4	2	1	3	3	2	3	3	3	4	4	3	3	3	3	2	2	3	3	2	2	3	3	3
1407	1	5	2	1	3	3	1	2	2	1	1	2	1	2	1	1	2	1	1	1	2	2	1	1	2	3	1	4	4	4	4	5	3	4	3	3	5	4	4	5	5	5	4	4	5	4	4	4	5
1408	1	1	2	0	4	3	3	3	5	3	3	2	2	2	4	2	2	2	3	5	3	2	5	3	5	3	3	3	2	3	3	3	1	2	3	3	1	3	1	3	3	3	1	3	3	4	4	3	4
1409	1	3	1	0	2	1	1	2	1	1	2	1	2	2	1	1	2	2	2	2	1	2	1	1	2	1	1	5	4	5	4	5	4	4	4	4	3	1	3	3	2	2	3	3	3	2	3	4	4
1410	0	1	3	1	2	3	2	2	4	1	2	2	3	3	2	5	3	4	3	2	1	3	1	1	3	3	2	3	4	3	5	4	5	4	4	5	4	5	4	5	5	5	3	5	4	3	3	4	5
1411	0	2	2	1	3	3	4	4	3	3	1	1	1	1	2	4	1	3	2	1	2	2	1	2	4	3	2	3	3	3	3	3	3	3	1	1	5	3	5	5	5	5	3	5	3	3	5	5	5
1412	1	1	1	0	3	3	4	2	4	2	3	2	2	2	3	2	3	3	3	1	1	1	2	1	2	1	1	3	3	2	4	4	1	1	1	3	3	3	4	3	3	3	2	2	3	3	5	4	4
1413	0	3	3	1	2	1	2	1	2	1	1	2	4	2	4	4	4	3	3	3	4	3	3	3	1	3	3	4	4	4	5	5	3	3	4	4	3	4	5	5	4	5	3	2	4	2	1	2	5
1414	1	4	2	1	2	3	2	2	1	1	2	1	1	1	1	2	1	1	2	1	1	1	2	1	1	1	1	3	4	3	2	1	4	4	3	3	3	3	1	2	1	1	4	4	3	4	5	3	5
1415	1	1	2	0	3	3	3	3	3	2	3	3	4	4	2	4	4	5	4	3	3	3	3	3	2	3	3	4	4	4	5	3	3	3	1	3	3	4	4	3	4	2	1	2	2	3	1	3	3
1416	0	4	2	1	4	5	4	3	2	4	3	4	4	2	3	2	3	3	3	3	4	3	3	4	1	2	1	4	4	5	3	4	4	4	4	4	3	3	3	2	3	3	5	4	5	4	5	5	5
1417	1	2	2	1	2	2	2	2	2	3	5	3	4	4	2	3	4	5	3	5	4	3	4	5	2	3	3	4	4	4	4	4	4	4	5	5	2	1	2	3	3	2	3	2	4	3	2	3	5
1418	1	2	2	1	5	5	3	3	4	3	3	5	4	4	3	4	5	3	3	3	3	3	3	5	3	3	3	4	3	3	3	3	2	4	4	3	3	2	1	3	1	1	3	3	2	2	2	3	3
1419	1	2	3	1	2	1	2	2	1	1	1	4	4	3	4	5	5	5	4	2	3	3	4	3	3	3	3	4	5	5	5	4	4	3	4	3	1	2	4	3	3	2	4	4	5	5	5	4	5
1420	0	5	1	1	1	1	1	1	1	1	1	4	2	2	2	2	2	5	2	1	2	2	3	2	2	1	2	5	5	5	3	3	3	3	3	1	3	3	4	3	3	3	3	3	3	4	3	4	4
1421	0	5	1	0	3	3	1	2	4	4	3	2	3	3	2	2	2	4	2	1	2	2	2	1	2	2	2	5	5	4	3	5	5	5	5	5	5	5	5	5	5	5	4	5	4	5	5	5	5
1422	0	5	1	0	3	3	2	2	2	3	2	4	3	3	3	3	4	3	3	2	3	2	2	1	1	2	2	4	5	5	4	4	4	2	2	1	5	4	5	4	4	5	4	4	4	5	4	4	5
1423	1	5	2	0	4	5	4	5	5	3	5	2	2	3	5	2	5	3	3	3	3	3	3	3	2	3	3	2	2	3	3	4	4	3	4	4	3	3	3	4	4	4	4	3	4	2	5	5	5
1424	0	3	3	1	2	1	2	1	1	1	1	1	1	1	1	1	1	1	1	1	1	1	1	1	1	1	1	5	5	5	5	4	4	5	5	4	4	5	5	4	5	5	5	4	5	5	5	5	5
1425	1	3	3	1	2	1	3	2	1	1	2	2	1	1	1	2	1	2	2	2	1	1	1	2	1	1	1	3	3	3	5	4	5	4	4	5	5	5	4	5	4	5	4	5	4	3	5	5	5
1426	1	5	2	0	2	1	1	1	1	1	1	2	3	1	1	1	1	1	3	1	1	1	1	1	2	3	2	4	4	5	5	5	5	5	5	5	3	4	4	5	4	5	5	5	5	5	5	5	5
1427	0	1	2	0	4	4	5	5	5	5	5	2	2	4	2	3	3	2	2	4	2	3	3	4	3	4	2	4	4	4	4	5	4	3	4	3	4	3	4	1	3	2	3	4	5	4	5	4	5
1428	1	4	2	0	1	1	2	3	1	1	1	3	4	1	1	4	2	2	3	1	1	2	2	2	2	2	2	5	5	5	4	3	5	5	5	5	4	5	4	5	5	5	4	5	3	4	4	3	4
1429	0	5	2	0	2	2	1	1	1	1	1	3	2	2	2	2	1	2	1	1	2	2	2	2	3	3	2	3	3	2	3	3	4	4	4	5	5	4	2	4	5	5	3	4	3	3	4	4	5
1430	0	3	3	0	4	3	4	5	4	5	5	5	4	4	5	5	4	5	5	2	2	2	2	3	3	5	3	3	4	2	5	5	3	3	3	4	1	4	3	4	2	3	4	4	4	4	3	4	5
1431	0	5	2	0	4	3	4	4	3	5	2	3	2	4	4	4	1	3	4	2	2	4	5	3	3	2	2	4	3	3	4	4	4	2	3	4	5	4	5	4	4	5	3	4	4	3	5	3	5
1432	0	4	2	1	2	2	2	3	1	2	1	3	3	4	2	2	3	3	2	3	3	2	3	5	3	3	3	2	2	2	3	3	4	3	3	4	4	3	4	5	4	5	5	4	4	4	2	4	4
1433	0	3	3	0	3	2	2	1	1	2	1	2	3	2	4	5	2	3	3	2	4	3	2	2	2	2	2	4	4	4	5	4	3	4	3	4	3	5	4	4	3	4	5	5	5	5	5	4	5
1434	0	1	3	0	1	1	2	2	1	1	1	1	1	1	1	2	1	1	1	3	3	3	3	3	3	2	3	5	4	4	5	4	5	4	5	5	4	5	5	5	5	5	3	5	4	5	5	5	3
1435	1	3	1	1	2	2	1	2	1	2	2	2	2	2	1	2	2	2	1	1	1	1	1	2	1	2	2	4	3	3	3	2	3	4	4	5	5	5	4	5	5	5	2	4	3	3	3	3	3
1436	1	1	3	1	2	2	2	1	1	1	2	2	2	3	2	3	2	3	3	2	1	1	1	2	1	3	1	5	5	4	3	5	5	5	5	5	4	4	4	3	4	5	4	5	5	5	5	5	5
1437	1	4	2	0	2	1	1	2	2	3	2	3	1	2	1	2	1	2	2	5	4	3	3	3	3	3	2	4	3	4	3	3	3	4	5	4	3	1	2	3	3	2	3	3	2	2	2	3	5
1438	1	2	2	0	2	1	1	1	1	2	1	3	4	2	3	4	3	5	4	1	2	1	2	1	1	2	1	5	5	5	3	4	4	4	4	4	5	3	5	5	5	5	4	5	4	4	4	4	4
1439	1	2	3	0	3	4	4	4	4	3	3	2	2	5	2	4	2	3	5	1	2	1	2	1	2	3	2	5	4	4	3	4	4	5	5	4	4	5	4	5	5	5	3	2	3	3	4	3	3
1440	0	4	3	1	1	1	1	2	1	1	1	3	3	2	2	3	2	3	3	2	2	2	2	1	3	3	2	5	5	5	4	4	5	5	5	5	3	3	5	3	3	4	4	5	4	4	5	5	5
1441	1	4	3	0	3	3	3	2	3	3	5	2	1	1	2	1	1	2	1	2	2	3	3	2	2	2	2	4	4	4	4	4	5	5	5	5	3	4	4	3	3	4	5	4	4	3	4	4	4
1442	1	2	1	0	4	3	2	3	3	4	2	2	2	1	1	1	1	2	2	2	2	2	2	2	3	5	1	4	4	4	5	4	4	3	5	4	4	4	4	3	5	4	4	4	5	4	5	5	5
1443	0	3	2	0	2	3	3	3	3	2	3	2	3	5	2	4	3	5	3	3	2	3	3	5	3	3	3	3	3	2	4	4	3	1	1	3	3	3	3	4	4	4	3	4	3	3	3	2	3
1444	1	1	3	0	1	1	2	2	1	1	1	1	1	1	2	2	1	2	2	1	2	2	2	1	1	2	1	3	4	4	5	5	4	4	4	5	4	4	4	5	5	5	4	5	4	4	5	4	5
1445	1	3	3	1	4	5	4	3	2	2	2	3	3	3	2	2	5	3	4	2	3	5	5	3	4	3	5	5	5	5	3	3	4	4	5	4	3	1	3	2	3	3	3	2	2	2	3	3	2
1446	0	3	2	0	5	4	3	4	4	4	5	3	4	4	4	4	3	4	3	3	3	3	4	4	4	5	5	4	4	4	4	4	4	4	4	5	3	4	3	1	2	2	2	4	1	3	2	5	3
1447	1	1	2	1	2	2	2	1	1	2	2	2	1	2	2	2	3	1	2	2	3	2	1	1	3	1	1	4	5	4	4	5	5	5	5	5	4	4	3	3	3	4	2	2	3	3	3	2	3
1448	1	2	3	1	2	1	1	2	1	1	2	2	3	3	4	2	2	2	2	1	2	2	2	1	2	3	1	5	4	5	3	2	4	5	5	5	3	4	4	5	3	5	4	3	5	4	4	3	5
1449	0	5	2	0	2	1	1	1	1	1	1	1	1	2	1	2	1	2	2	3	2	1	1	2	1	1	1	4	4	4	4	3	5	4	4	4	3	4	2	4	3	4	5	4	4	4	3	4	2
1450	0	2	2	1	3	1	4	3	3	4	2	4	4	3	3	4	3	3	3	3	4	3	3	3	4	3	3	4	4	3	2	2	3	2	4	4	3	3	2	2	4	2	1	3	3	3	2	3	1
1451	0	2	1	1	5	3	5	3	2	2	5	4	4	5	4	4	3	5	3	5	2	3	2	3	3	3	2	1	1	2	2	3	3	4	3	4	4	4	4	4	3	4	4	5	4	4	5	4	5
1452	0	4	2	0	4	5	3	3	4	4	3	4	2	4	3	5	2	4	3	2	2	2	2	2	3	3	4	1	3	3	2	2	3	1	3	4	3	2	2	2	3	2	4	4	5	4	5	5	4
1453	0	1	1	1	5	3	4	3	4	3	5	2	3	2	3	1	2	3	2	4	3	3	4	3	1	2	3	1	2	1	3	3	3	3	1	1	3	4	4	2	2	2	3	4	3	4	4	3	4
1454	1	1	2	1	2	1	2	2	2	2	1	1	1	1	1	2	1	2	1	1	1	2	2	1	3	3	3	5	5	5	4	4	5	5	4	4	3	5	3	4	4	3	4	4	4	5	5	4	5
1455	1	4	3	0	2	2	2	1	1	1	1	4	4	4	3	4	2	5	3	2	2	2	2	3	5	3	5	5	4	4	3	3	3	4	5	4	4	3	3	2	3	3	3	2	4	2	1	2	3
1456	0	4	2	1	3	3	3	2	3	2	2	2	4	4	3	2	4	3	3	1	2	2	2	2	2	3	2	3	3	2	4	3	3	3	3	3	4	4	5	5	5	5	3	3	3	3	3	3	3
1457	0	3	1	1	2	2	1	2	1	1	2	3	2	2	3	1	2	3	2	2	1	2	3	2	3	2	1	5	4	5	5	5	4	5	5	5	5	5	4	5	3	5	5	5	5	4	5	5	5
1458	0	5	1	1	2	1	2	2	2	1	1	2	2	1	1	3	1	2	2	2	2	1	1	1	2	3	1	5	5	4	4	5	4	5	5	3	5	5	4	5	5	5	5	5	4	4	4	5	5
1459	0	4	1	0	2	2	2	1	2	2	2	1	2	2	1	2	1	1	2	1	2	2	2	1	2	2	2	5	5	5	5	5	4	4	5	5	4	5	5	5	5	5	5	5	5	5	5	4	5
1460	1	4	3	0	1	1	1	2	1	1	1	1	1	1	1	1	1	1	1	1	2	1	2	2	2	3	1	5	4	4	4	5	5	5	5	5	4	5	5	5	5	5	5	5	5	5	5	5	5
1461	1	3	3	1	2	1	1	1	1	2	1	1	1	1	1	1	1	2	1	1	1	2	1	1	2	1	2	3	4	4	3	5	3	4	4	4	4	4	5	4	4	5	5	5	5	4	5	5	5
1462	0	5	1	0	1	1	1	1	2	2	1	1	3	2	2	1	1	1	2	2	3	2	4	3	3	3	3	5	4	5	3	5	5	5	5	5	4	4	5	5	5	5	5	4	4	4	5	5	5
1463	0	5	2	1	2	3	3	2	1	2	2	2	2	2	3	3	1	2	1	2	2	3	2	3	2	1	1	3	2	3	3	3	3	4	2	4	5	3	5	3	4	4	4	4	4	3	4	3	4
1464	1	4	3	0	3	3	2	5	4	4	4	4	2	2	1	3	3	3	4	5	3	3	3	4	2	2	2	1	1	2	1	2	1	2	1	2	1	3	1	2	2	2	2	2	3	4	1	3	2
1465	0	5	2	0	1	2	1	1	1	2	2	1	4	2	1	2	2	1	3	1	1	2	2	1	1	1	1	5	5	5	5	5	5	5	5	4	5	5	5	5	5	5	4	5	5	5	5	3	5
1466	0	5	1	1	2	3	1	3	2	3	1	1	1	1	2	1	3	2	3	2	2	2	2	1	2	1	1	3	3	2	3	3	3	3	3	3	4	5	5	5	4	5	4	4	3	3	4	3	5
1467	1	1	2	1	1	1	1	1	1	1	1	1	1	2	1	2	2	2	1	2	1	1	1	1	2	1	1	5	5	4	4	4	5	5	5	5	4	3	4	5	4	4	5	4	3	4	5	4	5
1468	0	3	3	0	2	2	1	1	1	2	3	1	1	1	1	1	1	1	1	2	1	1	1	1	1	1	1	3	3	3	2	3	4	4	5	4	4	3	4	4	4	5	5	4	5	4	5	4	5
1469	1	3	2	0	2	1	2	2	2	2	2	1	2	1	1	2	2	1	2	3	1	2	2	3	1	1	1	5	5	5	4	4	4	4	4	5	3	3	4	3	2	3	4	4	3	4	4	3	4
1470	0	3	2	0	4	3	4	3	5	3	4	1	1	1	1	2	1	1	2	3	2	3	5	5	1	1	1	3	4	3	1	3	3	4	3	3	4	4	4	3	3	4	4	3	3	3	3	4	4
1471	0	1	1	0	4	3	3	5	2	3	3	4	2	4	4	5	5	3	3	3	3	3	2	3	4	4	2	3	3	3	1	2	4	3	4	4	4	3	2	4	1	2	3	4	2	2	2	2	2
1472	0	5	2	1	2	1	1	1	2	1	2	1	2	1	1	2	1	1	2	2	1	2	1	1	3	1	2	5	5	5	5	4	5	5	5	5	4	5	5	4	5	5	4	5	5	4	4	5	5
1473	1	2	3	1	1	1	1	1	1	1	1	2	1	1	2	1	1	2	1	1	2	1	1	1	1	2	1	5	5	4	5	4	5	4	4	5	4	4	4	4	4	3	5	4	4	5	5	4	5
1474	1	3	2	1	3	1	1	3	3	3	1	3	4	3	3	5	4	5	4	2	3	3	3	3	3	3	3	4	3	4	3	4	5	5	5	4	3	4	4	3	3	3	5	4	5	4	5	5	5
1475	0	3	3	1	3	2	2	2	2	3	2	3	4	4	4	2	4	4	3	3	4	5	2	3	2	2	2	3	3	2	4	4	5	4	4	5	5	5	4	5	5	5	2	5	4	4	4	4	5
1476	1	3	1	0	2	2	2	2	2	2	1	3	2	2	1	2	1	3	1	2	2	1	2	1	3	3	2	4	4	3	5	4	5	5	5	5	3	1	4	3	1	3	3	4	3	3	1	3	1
1477	1	4	2	1	1	2	2	2	3	2	3	1	1	1	1	2	1	1	2	5	3	3	3	3	3	4	5	3	3	3	3	3	4	4	4	5	4	3	3	3	3	4	4	5	4	2	3	5	5
1478	0	1	3	1	1	1	1	2	1	2	1	2	4	3	3	3	2	3	2	2	2	3	2	3	3	3	2	3	3	4	4	5	3	3	3	3	1	4	2	2	4	1	3	2	2	3	1	3	4
1479	1	3	3	0	1	1	1	2	2	1	1	3	4	5	2	4	4	3	5	3	3	2	3	3	2	5	2	5	4	4	5	3	5	5	5	4	1	3	2	1	2	1	2	2	3	2	1	3	1
1480	0	2	1	0	4	3	4	3	4	3	2	2	2	2	4	5	3	5	3	3	3	3	4	3	3	3	3	1	1	1	3	2	2	3	1	3	3	3	4	3	3	4	4	3	3	4	4	3	5
1481	0	4	2	0	4	4	4	4	5	4	4	2	3	4	4	5	2	3	3	5	3	2	4	3	2	4	2	4	3	2	1	4	4	4	1	3	3	3	3	1	2	1	2	2	3	4	2	4	3
1482	0	2	3	0	3	4	3	2	5	2	3	3	4	4	3	4	2	3	3	3	4	3	4	5	2	3	2	4	5	5	3	3	3	3	3	3	1	3	4	3	3	2	5	4	4	5	5	5	5
1483	1	2	1	0	2	3	4	2	2	5	3	3	4	3	4	3	4	4	3	2	2	2	2	2	3	4	5	4	4	4	1	1	2	3	3	1	3	3	3	4	4	3	3	3	3	3	5	4	4
1484	1	5	3	0	1	2	1	1	1	2	1	2	1	1	2	2	1	2	1	1	1	1	2	1	1	1	1	5	4	4	4	4	5	5	5	5	5	4	4	5	5	5	5	4	5	4	5	5	5
1485	1	2	3	1	1	1	1	1	2	1	1	4	4	2	4	4	3	4	3	3	4	5	3	3	3	4	3	3	2	3	1	3	2	3	3	4	3	3	2	3	1	4	3	4	3	2	2	3	3
1486	0	2	1	1	1	1	1	1	1	1	1	1	1	1	1	1	1	1	2	1	1	2	1	2	1	1	1	5	5	5	5	5	4	5	5	4	1	4	4	5	3	3	4	3	4	5	4	3	4
1487	0	2	3	0	4	2	2	3	3	2	1	2	4	3	4	5	5	3	3	3	3	3	2	3	3	3	3	5	4	4	5	5	4	5	5	4	2	4	3	5	4	3	4	3	4	5	5	5	5
1488	0	4	1	0	1	2	1	1	1	2	3	2	2	1	1	1	1	1	2	2	2	2	1	2	1	1	1	4	4	4	5	5	4	4	4	5	4	5	4	5	5	5	5	5	5	5	5	5	5
1489	0	3	2	0	1	1	1	2	1	3	2	3	2	4	3	2	2	5	3	3	3	2	1	2	2	2	3	5	4	5	3	3	5	5	5	4	4	5	5	5	5	4	4	4	5	5	5	5	5
1490	1	2	1	1	5	5	3	4	5	4	3	1	2	2	1	2	1	3	2	1	2	2	1	1	3	2	3	4	4	4	5	5	5	4	5	5	5	4	5	4	4	5	3	2	3	2	1	2	1
1491	1	5	1	1	1	2	1	1	1	1	1	1	1	1	1	1	1	1	1	1	2	1	1	1	1	1	1	4	4	5	4	5	5	5	5	5	4	4	3	5	5	5	4	5	5	4	5	5	5
1492	1	2	3	0	3	3	3	3	3	2	4	4	4	5	3	4	3	5	5	3	3	4	3	4	2	3	2	3	2	3	4	5	4	4	4	4	4	3	3	2	3	3	4	4	3	5	5	5	5
1493	1	5	2	0	2	1	2	1	2	1	1	4	4	3	2	4	1	4	4	1	1	2	1	1	3	2	1	3	3	4	4	3	4	4	4	4	4	5	5	5	5	5	2	3	4	4	4	4	3
1494	0	3	3	0	4	4	4	3	3	4	4	3	2	2	2	3	1	5	3	5	3	3	4	5	3	3	3	3	1	3	3	2	3	1	2	3	4	4	4	3	5	3	1	1	3	3	3	3	3
1495	0	4	2	0	2	1	1	1	2	1	1	2	2	2	1	1	2	2	2	1	1	2	2	1	3	3	3	4	4	5	3	3	4	4	5	5	3	3	4	2	2	3	3	4	3	4	3	3	3
1496	1	2	3	1	2	3	2	4	2	3	3	1	1	2	2	1	1	2	2	2	3	3	3	3	2	1	2	3	1	1	2	3	4	3	1	4	5	4	5	5	5	5	5	4	4	4	5	4	5
1497	1	5	2	0	1	1	1	1	1	1	1	2	3	1	2	1	2	3	3	2	2	3	1	2	1	1	1	4	5	5	3	3	5	5	5	4	4	5	5	5	5	5	3	5	4	5	5	4	5
1498	1	2	2	1	5	3	3	5	4	4	3	1	1	1	1	1	1	1	1	3	5	4	4	3	3	2	3	2	2	2	4	3	3	4	4	1	5	4	4	5	5	5	3	2	3	2	5	3	3
1499	0	4	2	1	3	2	2	3	4	3	3	1	2	1	2	2	2	1	3	3	3	3	4	4	3	3	3	4	4	4	4	3	4	4	5	4	5	4	4	4	4	5	2	4	2	2	5	3	5
1500	1	3	3	1	1	3	2	1	2	2	2	1	1	1	1	1	1	2	1	2	2	2	2	1	2	1	2	4	4	4	4	5	3	3	3	4	4	4	5	5	5	4	3	4	3	3	4	3	4
1501	1	2	2	0	1	1	1	1	1	1	2	4	3	4	3	3	3	3	4	2	2	2	2	2	2	3	3	5	5	5	3	4	5	4	5	5	5	5	4	5	4	5	4	4	3	3	4	4	5
1502	0	5	1	1	2	2	1	2	2	2	2	1	2	1	2	1	1	1	1	2	3	2	2	2	4	3	2	5	5	5	4	5	5	5	5	5	5	4	4	4	5	5	5	4	5	5	5	5	5
1503	1	4	2	0	3	3	3	3	4	2	3	2	4	3	4	5	4	3	3	4	3	3	3	3	2	1	2	3	4	4	1	3	2	2	2	3	1	3	1	3	2	2	4	2	3	4	2	3	3
1504	0	5	2	1	2	1	1	1	1	2	1	1	2	1	2	3	1	2	2	2	4	2	3	3	1	2	2	4	4	4	3	2	3	4	5	3	4	4	4	5	5	5	4	5	5	5	5	5	5
1505	1	3	3	1	2	1	2	1	2	1	1	2	3	2	2	3	4	3	3	2	2	2	2	2	2	3	3	4	2	2	5	5	1	1	1	3	4	3	1	3	3	5	1	4	2	2	1	3	4
1506	1	2	1	0	2	1	2	2	2	3	2	2	4	4	3	3	2	3	4	2	2	2	2	3	3	1	1	4	5	5	4	5	3	4	3	4	4	3	4	1	3	4	3	3	2	3	2	3	3
1507	1	3	3	0	1	1	2	2	2	1	1	4	2	4	3	5	4	3	4	1	2	3	1	2	2	3	3	4	5	4	3	4	2	3	3	2	3	3	3	3	3	3	2	3	3	2	1	2	4
1508	0	4	1	0	3	2	3	3	2	2	3	1	1	2	1	1	1	1	2	1	2	2	1	1	3	3	3	5	5	5	2	3	1	1	3	3	4	4	4	3	4	5	1	3	2	2	1	3	2
1509	0	4	2	1	5	5	3	5	5	4	5	5	4	4	4	5	4	5	3	5	3	3	4	3	4	3	3	2	1	3	3	4	1	1	1	1	3	3	1	2	1	3	2	4	3	3	3	4	5
1510	1	1	2	1	2	2	2	4	2	4	3	2	3	1	2	1	4	2	3	1	1	2	1	1	1	2	2	5	4	5	5	5	4	5	5	5	4	4	3	3	4	5	3	4	4	3	2	3	3
1511	1	2	1	1	1	1	2	1	2	1	2	1	1	2	1	1	1	1	1	1	1	1	1	1	1	3	1	4	3	4	3	3	5	3	5	5	4	4	4	5	4	5	5	4	5	4	5	4	5
1512	1	1	1	1	4	5	3	5	5	4	3	3	3	4	4	4	5	3	5	2	4	5	5	5	2	3	3	1	2	1	1	2	3	1	3	2	3	3	3	3	4	3	1	2	3	2	1	3	2
1513	1	4	1	0	3	3	3	4	3	3	3	4	4	4	4	4	3	3	3	5	4	2	4	2	3	4	3	1	3	2	3	4	1	3	3	1	3	3	2	4	3	3	3	4	5	5	5	4	3
1514	1	4	1	1	1	2	1	2	3	2	1	1	1	1	2	2	1	2	1	1	2	1	1	1	2	2	1	3	3	3	3	4	4	5	4	4	5	3	4	3	4	5	4	4	3	2	4	4	5
1515	0	3	2	1	4	4	4	3	5	5	5	4	5	5	4	4	4	4	4	4	2	5	4	3	5	4	3	2	1	1	3	3	4	4	4	5	4	4	4	4	4	3	3	4	3	3	3	3	2
1516	1	5	2	1	4	4	4	5	5	5	4	5	2	4	2	2	4	4	3	4	3	5	3	5	2	3	4	3	2	1	3	3	3	4	3	2	1	3	2	3	2	1	3	1	3	3	1	3	2
1517	1	5	1	1	2	1	1	1	1	1	1	1	1	1	1	1	1	1	1	2	2	2	1	2	1	1	1	3	2	4	3	1	4	5	4	4	1	3	4	3	3	2	2	1	3	3	5	4	4
1518	0	4	1	1	2	2	2	2	3	2	3	1	1	1	2	1	1	2	1	3	2	2	3	3	2	3	2	4	3	3	3	3	3	4	4	2	2	3	2	2	3	4	2	2	1	2	2	3	3
1519	0	3	2	0	2	1	3	1	1	1	1	1	1	1	1	1	1	3	2	1	1	2	2	1	1	1	2	5	5	5	5	5	5	5	5	4	3	5	4	5	4	5	5	5	5	5	5	5	5
1520	0	3	1	0	3	3	3	2	2	2	3	2	4	3	3	2	4	2	3	2	1	3	1	2	3	2	2	4	4	4	3	5	3	4	4	3	5	5	5	5	4	5	5	5	5	3	5	4	5
1521	1	4	1	0	2	1	2	2	2	2	1	4	3	3	2	4	4	3	3	2	3	3	1	1	3	2	2	3	2	3	4	5	4	3	5	5	3	4	3	3	3	2	3	2	4	3	3	2	3
1522	1	4	2	1	1	1	1	1	1	2	1	1	1	1	2	2	1	2	1	1	1	2	1	1	3	1	1	5	5	5	5	4	4	5	5	4	4	4	5	5	5	5	5	5	5	5	5	5	5
1523	0	1	3	1	3	2	2	3	3	3	3	1	1	1	1	1	2	1	2	3	2	3	3	3	2	2	3	4	5	4	1	4	3	3	2	1	1	4	3	2	2	3	1	2	2	2	3	3	2
1524	0	1	3	1	4	4	4	3	3	2	3	1	3	1	1	1	1	2	3	3	4	4	5	4	1	3	3	3	3	3	1	3	3	3	3	4	4	5	5	4	4	4	5	4	3	4	5	4	5
1525	1	1	3	1	4	2	2	4	4	4	2	2	2	3	3	3	3	3	3	3	5	2	4	3	2	5	1	2	3	3	3	3	3	3	3	1	1	3	4	3	5	3	5	4	5	5	5	5	5
1526	0	5	3	0	3	1	3	1	1	2	3	1	1	2	1	1	2	1	1	1	1	1	1	2	2	1	1	4	4	3	3	1	4	4	3	3	5	4	4	5	4	5	3	4	3	2	1	3	3
1527	1	2	3	0	2	3	2	3	1	2	2	5	4	3	4	2	5	3	3	3	4	3	5	3	3	3	5	3	4	3	3	2	2	3	1	2	3	4	1	2	1	1	3	2	3	2	1	2	3
1528	1	4	1	1	1	2	2	2	1	3	1	4	4	4	4	4	4	3	5	3	4	3	5	3	2	2	3	4	4	4	3	3	5	5	5	4	4	4	5	5	5	5	3	3	3	4	5	3	3
1529	0	3	2	0	3	3	3	2	2	3	2	2	1	1	1	1	2	1	3	3	2	2	2	1	1	2	1	5	5	5	4	4	4	4	4	4	3	5	5	4	4	3	3	2	3	3	3	3	3
1530	0	1	2	1	2	3	1	1	2	2	2	2	2	1	1	1	1	1	1	1	1	2	2	2	2	2	1	5	5	5	5	4	5	5	5	5	4	5	5	5	5	5	5	5	5	5	5	5	5
1531	1	2	3	1	1	1	1	1	1	1	1	1	1	1	1	1	1	2	1	1	1	2	1	1	2	1	1	5	5	5	5	5	5	5	5	5	5	4	4	5	4	5	5	5	5	4	5	5	5
1532	0	2	1	0	2	2	1	1	1	1	1	2	1	1	2	1	2	2	2	1	1	1	2	2	3	3	1	3	2	1	3	4	5	4	4	5	4	4	2	4	4	3	3	1	3	3	3	3	3
1533	1	1	2	0	2	1	2	2	1	2	2	2	2	1	2	2	1	2	1	1	1	2	1	1	1	1	1	4	5	4	4	4	4	5	5	5	4	5	3	5	4	5	1	2	3	3	3	4	2
1534	0	1	2	1	3	2	2	3	5	4	3	3	1	3	4	2	2	2	2	3	4	5	3	3	4	5	3	2	2	3	3	3	3	1	1	1	3	4	4	3	4	4	1	4	3	4	5	4	5
1535	1	2	1	1	2	2	2	3	3	2	2	1	1	1	2	2	1	1	1	2	1	1	2	1	1	1	2	4	4	5	5	4	4	3	4	5	3	5	4	5	4	5	3	5	5	4	3	3	5
1536	1	2	1	0	5	3	5	3	3	3	5	4	5	4	4	3	5	5	3	3	3	4	2	2	3	3	3	3	3	2	3	1	3	3	3	1	1	1	3	1	2	1	4	1	3	3	3	3	3
1537	1	3	1	1	1	1	2	2	1	2	2	1	1	2	1	1	2	1	1	1	1	1	1	1	1	1	1	4	4	3	4	4	4	5	5	4	5	5	4	4	4	5	4	4	4	5	5	5	4
1538	0	4	3	0	3	3	4	5	4	4	3	1	4	4	4	3	3	5	3	3	5	3	3	3	3	2	5	4	4	4	4	3	1	1	3	1	5	3	4	5	4	5	4	5	4	3	5	3	5
1539	1	2	3	0	2	3	2	2	2	2	2	3	4	5	4	5	3	4	4	2	2	5	3	2	3	3	3	3	3	4	3	3	4	4	3	3	1	3	1	3	2	2	2	1	2	2	1	3	1
1540	0	1	3	1	2	4	2	2	4	2	3	4	3	3	4	2	2	4	2	3	3	3	3	3	2	3	5	1	2	3	3	3	4	4	3	2	3	3	3	4	4	4	2	2	3	2	2	3	2
1541	1	3	2	0	2	2	2	1	2	2	2	1	1	1	1	1	1	3	1	2	2	2	2	2	1	1	1	5	3	4	4	5	5	5	5	5	2	3	1	2	2	3	5	5	5	5	5	5	5
1542	1	4	3	1	1	1	1	2	3	2	1	3	1	2	2	3	1	2	1	1	2	2	3	2	1	2	2	3	2	3	1	3	3	2	4	4	2	3	4	1	3	1	2	3	3	4	5	4	4
1543	1	1	3	0	4	5	5	4	4	4	5	2	4	4	4	5	4	5	3	2	3	5	5	4	2	3	5	2	1	2	2	3	2	1	1	1	1	1	2	1	2	1	3	2	2	3	1	3	3
1544	1	5	1	1	2	1	1	1	1	2	1	2	2	1	2	1	2	1	3	1	2	3	2	2	3	1	2	3	4	3	3	3	2	1	1	2	1	3	3	2	2	1	2	2	2	2	2	3	3
1545	0	5	1	0	2	2	2	3	1	1	1	1	1	1	1	1	1	1	2	2	2	2	1	2	2	1	1	5	4	4	5	4	5	5	5	5	5	4	5	5	5	5	4	5	5	5	5	3	5
1546	0	4	2	0	1	3	1	2	2	1	2	1	1	1	1	1	1	1	2	3	2	3	4	2	3	1	2	5	4	4	4	4	4	4	4	4	4	1	3	2	1	3	4	3	3	5	5	3	4
1547	1	2	3	0	2	2	1	2	2	1	2	2	1	1	1	1	1	3	2	2	1	2	1	1	2	3	2	5	5	5	3	2	5	5	5	5	4	5	4	5	4	5	5	4	5	4	5	4	3
1548	0	2	2	0	1	1	2	2	1	1	1	1	2	2	3	1	2	3	3	3	4	3	4	3	1	2	2	5	4	5	5	5	4	4	4	5	4	3	4	5	4	5	4	5	4	5	5	5	5
1549	1	4	2	0	3	4	5	3	5	2	4	3	3	5	4	3	4	5	3	1	2	2	1	2	3	3	3	4	3	3	3	3	2	1	2	3	4	5	5	5	5	5	5	1	4	4	5	3	3
1550	0	3	3	0	2	3	1	1	1	1	1	2	1	2	1	2	1	2	1	3	2	2	4	2	1	1	1	5	5	4	4	3	5	5	5	5	5	5	4	5	4	5	5	5	4	3	5	4	5
1551	0	3	2	0	2	1	1	1	2	2	2	2	2	3	1	1	2	2	1	2	2	2	2	1	3	1	2	5	5	5	4	5	3	3	1	5	4	4	5	5	5	5	5	5	5	5	5	4	5
1552	0	4	2	0	2	1	2	1	3	3	2	2	1	1	1	1	1	1	1	3	3	2	3	3	2	2	1	4	3	4	4	4	5	5	4	4	3	5	5	5	4	4	5	4	5	5	5	5	5
1553	1	3	3	1	2	1	2	3	3	2	2	2	3	1	2	3	2	3	4	3	3	2	2	2	2	5	2	3	4	2	3	4	3	4	4	4	3	3	4	4	4	4	2	1	3	1	1	3	3
1554	0	2	3	1	3	3	5	5	3	3	3	3	4	3	1	1	1	2	2	2	3	2	2	2	2	3	2	4	3	3	3	1	3	3	3	3	3	4	2	2	2	1	3	3	3	3	3	3	3
1555	1	4	1	1	5	3	3	5	5	4	3	4	5	5	3	5	5	3	5	3	3	5	5	4	3	3	4	4	3	3	1	1	1	3	3	3	2	3	3	2	1	1	1	2	3	3	2	3	3
1556	0	4	1	1	2	1	2	2	1	2	1	3	4	3	4	4	5	5	3	1	3	2	2	1	2	1	1	3	2	1	3	3	3	2	4	1	4	4	5	5	5	5	3	5	5	5	5	4	5
1557	1	3	3	0	2	1	1	2	1	2	1	4	3	4	4	4	4	5	3	2	3	4	5	2	3	2	3	3	4	3	3	3	1	1	2	2	2	3	2	3	2	3	3	3	3	2	3	3	1
1558	0	3	3	0	2	2	2	2	1	1	2	2	1	1	1	2	1	2	1	2	2	3	2	2	1	1	2	3	3	4	3	4	5	5	5	4	3	5	5	3	3	5	3	4	2	3	2	3	2
1559	1	2	3	0	4	3	3	3	5	3	2	2	2	3	2	4	2	3	3	3	3	3	2	3	2	2	1	4	4	4	1	3	3	4	4	4	2	3	3	2	2	1	1	2	3	2	3	3	3
1560	1	4	1	0	3	3	2	2	3	2	2	2	2	3	2	4	1	3	3	4	3	5	3	3	3	2	2	4	4	5	4	3	2	1	3	1	4	4	4	5	4	5	1	2	3	2	4	2	5
1561	0	5	2	0	3	2	2	2	1	2	1	3	2	2	2	3	2	5	3	2	1	1	2	2	2	2	1	4	2	4	4	4	4	3	3	3	4	3	3	5	4	4	3	3	3	3	2	3	3
1562	1	1	2	0	1	1	1	2	1	1	1	4	4	3	4	4	2	3	3	3	2	2	1	2	3	4	4	3	3	3	2	1	5	4	5	4	5	3	5	3	3	5	4	4	5	3	5	5	5
1563	0	2	3	0	2	1	1	3	1	1	2	4	3	3	4	4	4	3	5	2	2	3	2	3	3	3	3	4	5	5	4	5	4	4	4	4	4	4	5	5	4	5	5	4	4	4	5	5	4
1564	0	1	2	1	5	4	4	3	5	4	4	5	3	2	4	5	4	5	3	5	3	4	5	2	3	3	3	4	4	3	4	3	4	5	5	4	3	3	2	4	3	2	4	5	5	5	5	5	5
1565	1	4	2	1	5	5	4	5	4	4	3	4	5	5	3	5	5	3	4	1	3	3	4	3	3	4	5	3	3	4	4	5	4	3	3	1	4	4	5	4	4	4	4	2	3	2	3	3	2
1566	0	1	2	0	4	4	3	3	5	3	4	2	1	3	3	4	4	3	3	3	3	3	3	3	3	4	5	4	4	4	3	3	4	3	4	4	5	5	5	5	5	5	3	3	3	2	1	2	4
1567	0	4	3	1	4	4	3	3	3	2	3	2	1	2	1	1	1	1	1	3	2	2	2	1	2	2	2	3	3	3	3	4	3	1	3	3	2	4	3	5	5	4	4	3	4	4	5	3	5
1568	1	4	2	1	3	3	4	4	4	3	3	1	1	2	1	1	1	2	1	1	3	2	2	1	3	2	3	3	4	3	5	4	5	4	5	5	3	5	4	5	4	4	5	4	4	5	5	5	5
1569	1	1	2	1	3	5	5	5	4	4	4	3	4	3	2	3	4	3	3	2	4	2	4	3	2	3	2	3	3	2	3	2	3	3	3	3	3	4	4	5	4	4	4	5	4	5	5	4	5
1570	0	2	2	1	1	1	2	1	1	4	1	1	1	1	2	1	1	1	3	1	2	2	2	2	3	2	3	4	4	4	4	3	4	5	5	4	1	2	3	3	3	3	3	3	3	4	3	3	3
1571	1	4	1	0	2	2	2	2	2	2	2	2	2	2	1	2	1	3	1	1	2	2	1	1	2	3	3	5	5	5	4	5	4	4	5	5	4	4	4	4	4	4	4	4	4	4	3	4	5
1572	1	3	3	0	1	3	1	1	1	2	1	2	4	2	3	3	1	1	3	2	1	1	1	2	1	2	1	4	5	4	4	4	3	2	2	3	3	3	3	5	3	4	5	4	3	3	3	3	5
1573	0	4	3	1	4	2	2	3	2	3	2	3	4	3	4	3	3	3	3	1	2	2	2	2	2	2	3	4	3	4	5	4	4	5	5	5	5	4	4	5	4	5	3	4	4	4	5	3	5
1574	0	2	3	0	3	5	2	2	2	3	3	2	2	2	2	2	2	3	2	2	2	2	3	2	3	3	3	3	1	3	4	3	3	3	3	4	4	4	3	1	2	3	3	2	3	2	1	3	3
1575	0	2	2	1	4	3	3	5	3	4	5	4	5	3	3	5	3	5	3	3	3	4	3	3	2	3	3	4	4	4	4	4	4	4	4	5	3	4	3	3	4	3	4	2	4	4	4	4	3
1576	1	4	3	0	2	2	2	2	2	2	2	2	1	1	1	1	1	3	2	2	2	3	2	3	1	1	1	3	3	4	4	3	3	2	3	2	4	5	4	4	4	5	3	4	4	5	4	4	5
1577	0	5	2	0	3	2	4	2	3	2	2	2	2	2	1	2	2	3	3	1	1	1	1	1	1	1	2	4	4	4	3	3	1	3	3	3	3	3	3	3	2	3	3	4	4	3	5	5	5
1578	1	1	3	0	5	4	3	4	5	4	5	3	3	3	3	5	3	5	3	3	4	3	4	3	4	3	5	3	2	2	1	3	2	3	3	1	2	3	3	2	2	4	5	4	4	3	5	4	5
1579	1	2	1	1	4	3	4	5	3	4	5	3	3	3	2	3	1	3	2	3	3	3	4	1	2	1	1	3	2	3	2	1	5	5	5	4	3	3	1	2	3	2	4	4	5	4	5	5	5
1580	1	3	1	0	4	4	4	4	2	2	3	2	2	3	2	1	3	5	3	1	2	1	2	2	2	2	1	4	4	3	3	3	1	1	1	3	3	3	1	4	3	3	2	3	3	2	3	4	1
1581	0	3	3	0	2	1	1	1	2	1	1	1	1	1	1	2	1	2	1	1	2	2	1	1	1	2	1	3	4	4	3	3	5	4	5	3	3	4	4	4	5	4	5	4	4	4	5	4	5
1582	0	3	3	1	2	2	2	1	1	2	2	1	1	1	1	1	1	1	1	2	1	1	2	1	2	2	2	5	5	5	5	5	5	5	5	4	5	5	4	4	4	5	4	5	3	5	5	4	5
1583	0	1	1	1	5	5	4	3	2	5	5	2	4	2	4	4	3	5	3	3	3	5	4	3	3	2	5	1	1	2	3	4	3	2	2	2	2	3	1	1	2	3	2	2	3	2	3	3	3
1584	0	2	2	0	5	3	4	4	4	4	5	2	3	5	4	3	4	2	2	2	2	3	2	3	2	3	2	3	1	3	3	4	4	5	3	3	3	3	4	2	2	2	3	3	4	4	2	4	2
1585	1	4	2	1	3	3	4	3	2	4	3	1	1	1	1	2	3	2	1	2	2	2	2	3	3	3	2	3	1	3	2	4	3	1	3	2	4	5	4	4	4	4	3	4	4	4	4	3	5
1586	0	4	3	1	1	2	1	2	1	1	1	2	1	1	1	1	1	1	1	2	1	1	1	2	3	3	1	4	3	4	4	4	5	4	4	4	4	5	5	4	4	5	4	5	4	4	3	5	5
1587	0	1	2	0	4	4	5	3	5	4	3	2	4	3	4	4	4	5	3	2	3	2	3	3	3	5	2	5	4	4	5	4	3	4	3	4	4	3	2	3	3	5	1	4	1	3	2	3	3
1588	1	4	1	0	2	2	1	1	4	2	2	3	5	4	3	4	4	3	5	2	3	2	3	3	5	2	3	3	4	4	3	2	1	1	1	3	3	4	4	2	2	2	2	3	3	4	2	3	3
1589	1	3	2	0	3	2	2	2	3	1	3	1	2	2	2	2	3	3	2	3	3	2	2	3	3	3	2	4	4	4	4	4	5	5	5	5	4	3	2	1	2	3	5	5	3	4	5	5	5
1590	0	4	1	0	4	3	4	2	5	4	3	1	1	1	1	1	1	1	1	1	3	1	1	1	2	2	1	5	5	5	4	4	5	4	4	4	4	3	3	3	3	4	4	4	4	3	5	4	4
1591	0	3	3	1	5	5	5	5	4	3	5	4	4	4	4	5	5	5	4	2	2	2	2	2	2	2	1	3	2	3	2	2	2	1	3	1	3	1	3	1	1	3	1	3	3	2	1	3	1
1592	0	3	2	1	2	1	2	2	1	2	2	2	2	1	1	2	2	1	2	3	2	2	1	1	1	2	1	3	2	4	1	2	5	5	4	4	2	3	4	3	4	3	5	4	3	4	5	5	5
1593	0	2	1	1	2	2	2	1	1	3	3	2	2	2	1	1	2	3	3	1	1	2	1	1	1	1	1	4	4	4	4	3	5	4	5	4	4	3	5	5	5	5	5	4	4	4	5	4	5
1594	1	2	2	1	1	1	2	1	1	1	1	1	1	1	1	1	1	1	1	1	1	2	1	2	1	1	1	5	5	4	4	4	4	5	4	5	3	3	5	5	5	4	5	5	4	5	5	5	5
1595	1	1	3	0	3	2	1	2	1	3	2	2	1	1	2	1	1	1	1	2	2	2	2	2	3	1	1	5	4	4	4	5	5	5	5	5	3	3	2	3	4	3	3	4	3	5	3	3	5
1596	0	1	2	0	4	3	4	5	3	2	3	4	3	3	3	4	4	3	4	3	3	5	3	3	3	5	5	4	4	4	4	3	4	4	5	5	2	3	2	2	1	1	3	2	2	2	1	3	4
1597	1	3	2	1	3	4	1	4	3	2	3	1	1	1	1	1	2	1	1	3	3	2	2	4	2	2	1	1	1	2	3	4	3	3	3	3	4	3	2	4	3	4	4	4	4	4	5	3	5
1598	0	4	2	0	2	3	4	3	5	4	3	3	2	3	4	2	3	2	2	3	3	5	3	3	3	5	3	2	2	3	3	3	4	4	4	4	3	4	4	2	3	4	1	2	3	2	2	3	1
1599	1	2	3	1	2	2	3	1	2	2	2	2	1	1	1	1	2	2	2	2	1	2	1	2	2	1	2	4	4	4	3	3	5	4	5	5	4	3	3	3	3	2	1	2	3	2	5	3	3
1600	0	3	3	0	2	2	2	1	1	1	2	2	1	1	1	1	1	1	1	3	2	5	2	3	2	3	3	4	4	4	4	5	3	5	4	4	5	4	4	5	5	4	4	5	5	5	4	5	5
1601	1	4	3	1	2	1	1	2	1	1	1	2	2	1	1	1	2	2	2	2	3	3	1	3	2	2	3	3	4	3	5	5	3	3	3	3	3	3	4	3	4	5	2	3	3	3	3	3	3
1602	1	3	2	0	4	3	2	5	5	3	3	3	3	3	2	4	4	3	3	1	1	3	3	2	2	2	2	3	1	2	3	3	3	4	4	3	3	3	2	1	1	2	3	4	3	4	4	4	3
1603	0	1	1	1	3	2	2	3	2	3	2	4	4	3	3	4	3	3	3	3	2	2	2	3	2	3	2	1	3	3	3	3	3	2	3	1	3	3	3	3	3	3	3	3	3	4	3	3	2
1604	1	2	2	1	3	2	3	2	3	3	2	2	3	4	4	3	4	3	5	3	3	3	5	5	4	4	5	4	4	4	4	5	4	4	5	5	5	4	5	5	5	4	4	2	3	4	5	4	3
1605	0	5	1	0	1	1	2	1	2	2	1	4	4	3	4	3	4	4	5	2	3	2	3	2	5	3	5	2	1	1	3	1	3	1	3	4	4	4	4	3	4	4	3	2	2	3	1	3	3
1606	1	4	3	0	2	1	1	3	2	2	2	2	2	2	2	2	1	3	1	2	2	1	2	2	1	1	2	2	4	3	3	3	3	1	3	3	3	3	3	3	3	2	3	4	3	4	4	3	4
1607	0	5	1	0	2	1	1	1	2	2	1	1	2	1	3	1	2	2	2	1	1	1	1	2	2	1	2	4	4	4	3	3	5	5	5	5	5	4	4	5	5	5	5	5	4	3	5	4	5
1608	1	1	3	0	5	5	4	3	5	3	2	5	4	4	3	5	4	3	3	2	3	1	2	1	3	1	1	2	4	3	4	5	4	3	4	4	5	5	5	5	5	5	3	3	3	3	2	4	2
1609	1	2	2	0	2	1	1	1	2	2	1	2	2	1	2	1	2	3	3	2	1	1	1	3	3	4	2	3	4	3	2	3	4	4	4	3	5	4	4	5	5	5	5	4	5	4	4	5	5
1610	0	4	1	1	5	2	3	3	4	3	2	3	3	4	3	5	3	5	3	1	2	2	3	2	3	3	2	5	5	5	3	4	4	3	4	4	3	3	3	4	5	4	3	3	3	3	3	3	5
[truncated: 24 more columns]
